# Supplementary material for: Applying genomics in assisted migration under climate change: Framework, empirical applications, and case studies
Source: Evol Appl. 2021 Dec 26;15(1):3–21. doi: 10.1111/eva.13335 (PMC8792483; doi:10.1111/eva.13335)
Supplement: Supplementary file 1 — Table S1 [file EVA-15-3-s001.xlsx]

## Sheet: supplements_tidied
Search terms: assisted migration, assisted evolution, assisted species migration, assisted colonization, assisted range expansion, assisted gene flow and managed translocation
Excluded categories: Acoustics, Agriculture (all), Agronomy, Anatomy Morphology, Biochemical research methods, Biochemistry, Biotechnology, Business, Cell biology, Chemistry (all), Clinical Neurology, Dentistry and Surgery Medicine, Ethics, Geography, Horticulture, Immunology, Infectious Diseases, Medical/Medicine (all), Meteorology, Microbiology, Microscopy, Nursing, Oncology, Orthopedics, Paras…
Author	DOI	Publication Year	Publication Title	Title	Category
Parmesan, Camille; Williams-Anderson, Alison; Moskwik, Matthew; Mikheyev, Alexander S.; Singer, Michael C.	10.1007/s10841-014-9743-4	2015	Journal of Insect Conservation	Endangered Quino checkerspot butterfly and climate change: Short-term success but long-term vulnerability?	animals
Watson, David M.; Watson, Maggie J.	10.1016/j.biocon.2015.08.035	2015	Biological Conservation	Wildlife restoration: Mainstreaming translocations to keep common species common	animals
Wilkening, Jennifer L.; Ray, Chris; Ramsay, Nathan; Klingler, Kelly	10.1080/14888386.2015.1112304	2015	Biodiversity	Alpine biodiversity and assisted migration: the case of the American pika ( <i>Ochotona princeps</i> )	animals
Stralberg, Diana; Berteaux, Dominique; Drever, C. Ronnie; Drever, Mark; Naujokaitis-Lewis, Ilona; Schmiegelow, Fiona K. A.; Tremblay, Junior A.	10.5751/ACE-01363-140113	2019	Avian Conservation and Ecology	Conservation planning for boreal birds in a changing climate: a framework for action	animals
Malaney, Jason L.; Feldman, Chris R.; Cox, Michael; Wolff, Peregrine; Wehausen, John D.; Matocq, Marjorie D.	10.1111/ddi.12329	2015	Diversity and Distributions	Translocated to the fringe: genetic and niche variation in bighorn sheep of the Great Basin and northern Mojave deserts	animals
Kekkonen, Jaana; Brommer, Jon E.	10.1093/czoolo/61.5.827	2015	Current Zoology	Reducing the loss of genetic diversity associated with assisted colonization-like introductions of animals	animals
Henry, P.; Russello, M. A.	10.1002/ece3.776	2013	Ecology and Evolution	Adaptive divergence along environmental gradients in a climate-change-sensitive mammal	animals
Miller, Kimberly A.; Miller, Hilary C.; Moore, Jennifer A.; Mitchell, Nicola J.; Cree, Alison; Allendorf, Fred W.; Sarre, Stephen D.; Keall, Susan N.; Nelson, Nicola J.	10.1111/j.1523-1739.2012.01902.x	2012	Conservation Biology	Securing the Demographic and Genetic Future of Tuatara through Assisted Colonization: Assisted Colonization of Tuatara	animals
Weeks, Andrew; Moro, Dorian; Thavornkanlapachai, Rujiporn; Taylor, D.R.; White N. E.; Weiser, E. L.; Heinze, D.	NA	2015	Advances In Reintroduction Biology of Australian and New Zealand Fauna (pp.127-140)	Conserving and enhancing genetic diversity in translocation programs	animals
Scott, Peter A.; Allison, Linda J.; Field, Kimberleigh J.; Averill-Murray, Roy C.; Shaffer, H. Bradley	10.1126/science.abb0421	2020	Science	Individual heterozygosity predicts translocation success in threatened desert tortoises	animals
Bay, Rachael A.; Rose, Noah H.; Logan, Cheryl A.; Palumbi, Stephen R.	10.1126/sciadv.1701413	2017	Science Advances	Genomic models predict successful coral adaptation if future ocean warming rates are reduced	aquatic_marine
Baums, Iliana B., Andrew C. Baker, Sarah W. Davies, Andréa G. Grottoli, Carly D. Kenkel, Sheila A. Kitchen, and others	10.1002/eap.1978	2019	Ecological Applications	Considerations for maximizing the adaptive potential of restored coral populations in the western Atlantic	aquatic_marine
Mascarelli, Amanda	10.1038/508444a	2014	Nature	Climate-change adaptation: Designer reefs	aquatic_marine
van Oppen, Madeleine J. H.; Oliver, James K.; Putnam, Hollie M.; Gates, Ruth D.	10.1073/pnas.1422301112	2015	Proceedings of the National Academy of Sciences	Building coral reef resilience through assisted evolution	aquatic_marine
Vergés, A., McCosker, E., Mayer‐Pinto, M., Coleman, M. A., Wernberg, T., Ainsworth, T., & Steinberg, P. D.	10.1111/1365-2435.13310	2019	Functional Ecology	Tropicalisation of temperate reefs: Implications for ecosystem functions and management actions	aquatic_marine
Rinkevich	10.3390/jmse7070201	2019	Journal of Marine Science and Engineering	The Active Reef Restoration Toolbox is a Vehicle for Coral Resilience and Adaptation in a Changing World	aquatic_marine
Sáenz-Romero Cuauhtémoc; Beaulieu Jean, Gerald E. Rehfeldt	NA	2011	Agrociencia	Altitudinal genetic variation among Pinus patulapopulations from Oaxaca, México, in growth chambers simulating global warming temperatures	plants
Bucharova, Anna; Frenzel, Mark; Mody, Karsten; Parepa, Madalin; Durka, Walter; Bossdorf, Oliver	10.1016/j.baae.2016.09.001	2016	Basic and Applied Ecology	Plant ecotype affects interacting organisms across multiple trophic levels	plants
Bucharova, A., Bossdorf, O., Hölzel, N., Kollmann, J., Prasse, R., & Durka, W.	10.1007/s10592-018-1067-6	2019	Conservation Genetics	Mix and match: regional admixture provenancing strikes a balance among different seed-sourcing strategies for ecological restoration	plants
Bucharova, A., Durka, W., Hermann, J., Hölzel, N., Michalski, S., Kollmann, J., & Bossdorf, O.	10.1002/ece3.2183	2016	Ecology and Evolution	Plants adapted to warmer climate do not outperform regional plants during a natural heat wave	plants
Lu, Pengxin; Parker, William H.; Cherry, Marilyn; Colombo, Steve; Parker, William C.; Man, Rongzhou; Roubal, Ngaire	10.1002/ece3.1100	2014	Ecology and Evolution	Survival and growth patterns of white spruce ( <i>Picea glauca</i> [Moench] Voss) rangewide provenances and their implications for climate change adaptation	plants
Greer, Burke T.; Still, Christopher; Howe, Glenn T.; Tague, Christina; Roberts, Dar A.	10.1002/ece3.2102	2016	Ecology and Evolution	Populations of aspen ( <i>Populus tremuloides</i> Michx.) with different evolutionary histories differ in their climate occupancy	plants
Evans, Luke M.; Kaluthota, Sobadini; Pearce, David W.; Allan, Gerard J.; Floate, Kevin; Rood, Stewart B.; Whitham, Thomas G.	10.1002/ece3.2222	2016	Ecology and Evolution	Bud phenology and growth are subject to divergent selection across a latitudinal gradient in <i>Populus angustifolia</i> and impact adaptation across the distributional range and associated arthropods	plants
Michalski, Stefan G.; Malyshev, Andrey V.; Kreyling, Juergen	10.1002/ece3.2936	2017	Ecology and Evolution	Trait variation in response to varying winter temperatures, diversity patterns and signatures of selection along the latitudinal distribution of the widespread grassland plant <i>Arrhenatherum elatius</i>	plants
Sebastian-Azcona, Jaime; Hacke, Uwe G; Hamann, Andreas	10.1002/ece3.3796	2018	Ecology and Evolution	Adaptations of white spruce to climate: strong intraspecific differences in cold hardiness linked to survival	plants
Wilhelmi, Nicholas P.; Shaw, David C.; Harrington, Constance A.; St. Clair, John Bradley; Ganio, Lisa M.	10.1002/ecs2.2011	2017	Ecosphere	Climate of seed source affects susceptibility of coastal Douglas-fir to foliage diseases	plants
Young, D. J. N., Blush, T. D., Landram, M., Wright, J. W., Latimer, A. M., & Safford, H. D.	10.1002/ecs2.3001	2020	Ecosphere	Assisted gene flow in the context of large‐scale forest management in California	plants
Klenk, Nicole L.; Larson, Brendon M. H.; McDermott, Constance L.	10.1002/wcc.329	2015	Wiley Interdisciplinary Reviews: Climate Change	Adapting forest certification to climate change: Adapting forest certification to climate change	plants
Michalski, Stefan Georg; Durka, Walter; Jentsch, Anke; Kreyling, Juergen; Pompe, Sven; Schweiger, Oliver; Willner, Evelin; Beierkuhnlein, Carl	10.1007/s00122-009-1242-8	2010	Theoretical and Applied Genetics	Evidence for genetic differentiation and divergent selection in an autotetraploid forage grass (Arrhenatherum elatius)	plants
Richter, Sarah, Tabea Kipfer, Thomas Wohlgemuth, Carlos Calderón Guerrero, Jaboury Ghazoul, and Barbara Moser	10.1007/s00442-011-2191-x	2012	Oecologia	Phenotypic plasticity facilitates resistance to climate change in a highly variable environment	plants
Pickles, Brian J.; Gorzelak, Monika A.; Green, D. Scott; Egger, Keith N.; Massicotte, Hugues B.	10.1007/s00572-015-0630-y	2015	Mycorrhiza	Host and habitat filtering in seedling root-associated fungal communities: taxonomic and functional diversity are altered in ‚Äònovel‚Äô soils	plants
Fady, B., Cottrell, J., Ackzell, L., Alía, R., Muys, B., Prada, A., & González-Martínez, S. C.	10.1007/s10113-015-0843-9	2016	Regional Environmental Change	Forests and global change: what can genetics contribute to the major forest management and policy challenges of the twenty-first century?	plants
Kreyling, J.; Thiel, D.; Nagy, L.; Jentsch, A.; Huber, G.; Konnert, M.; Beierkuhnlein, C.	10.1007/s10342-011-0544-y	2012	European Journal of Forest Research	Late frost sensitivity of juvenile Fagus sylvatica L. differs between southern Germany and Bulgaria and depends on preceding air temperature	plants
Messinger, J., Güney, A., Zimmermann, R., Ganser, B., Bachmann, M., Remmele, S., & Aas, G.	10.1007/s10342-015-0905-z	2015	European Journal of Forest Research	Cedrus libani: A promising tree species for Central European forestry facing climate change?	plants
Chakraborty, Debojyoti; Wang, Tongli; Andre, Konrad; Konnert, Monika; Lexer, Manfred J.; Matulla, Christoph; Wei√üenbacher, Lambert; Schueler, Silvio	10.1007/s10342-016-0984-5	2016	European Journal of Forest Research	Adapting Douglas-fir forestry in Central Europe: evaluation, application, and uncertainty analysis of a genetically based model	plants
Lebourgeois, F., Delpierre, N., Dufrêne, E., Cecchini, S., Macé, S., Croisé, L., & Nicolas, M.	10.1007/s10342-018-1108-1	2018	European Journal of Forest Research	Assessing the roles of temperature, carbon inputs and airborne pollen as drivers of fructification in European temperate deciduous forests	plants
Kurjak, D., Konôpková, A., Kmeť, J., Macková, M., Frýdl, J., Živčák, M., … Gömöry, D.	10.1007/s10342-018-1155-7	2019	European Journal of Forest Research	Variation in the performance and thermostability of photosystem II in European beech (Fagus sylvatica L.) provenances is influenced more by acclimation than by adaptation	plants
Martínez del Castillo, E., Longares, L. A., Serrano-Notivoli, R., Sass-Klaassen, U. G. W., & de Luis, M.	10.1007/s10342-019-01169-3	2019	European Journal of Forest Research	Spatial patterns of climate–growth relationships across species distribution as a forest management tool in Moncayo Natural Park (Spain)	plants
Versace, S., Gianelle, D., Garfì, V., Battipaglia, G., Lombardi, F., Marchetti, M., & Tognetti, R.	10.1007/s10342-020-01274-8	2020	European Journal of Forest Research	Interannual radial growth sensitivity to climatic variations and extreme events in mixed-species and pure forest stands of silver fir and European beech in the Italian Peninsula	plants
Sloop, Christina M.; Pickens, Carolina; Gordon, Sarah P.	10.1007/s10592-010-0142-4	2011	Conservation Genetics	Conservation genetics of Butte County meadowfoam (Limnanthes floccosa ssp. californica Arroyo), an endangered vernal pool endemic	plants
Halbur, Michelle M.; Sloop, Christina M.; Zanis, Michael J.; Emery, Nancy C.	10.1007/s10592-014-0569-0	2014	Conservation Genetics	The population biology of mitigation: impacts of habitat creation on an endangered plant species	plants
Xiao, Yue-E; Jiang, Kai; Tong, Xin; Hu, Yong-Hong; Chen, Xiao-Yong	10.1007/s10592-015-0722-4	2015	Conservation Genetics	Population genetic structure of Iris ensata on sky-islands and its implications for assisted migration	plants
Duwe, Virginia K.; Muller, Ludo A. H.; Reichel, Katja; Zippel, Elke; Borsch, Thomas; Ismail, Sascha A.	10.1007/s10592-017-1025-8	2018	Conservation Genetics	Genetic structure and genetic diversity of the endangered grassland plant Crepis mollis (Jacq.) Asch. as a basis for conservation management in Germany	plants
Potter, Kevin M.; Hargrove, William W.	10.1007/s11056-012-9322-z	2012	New Forests	Determining suitable locations for seed transfer under climate change: a global quantitative method	plants
Dumroese, R. Kasten; Williams, Mary I.; Stanturf, John A.; Clair, J. Bradley St.	10.1007/s11056-015-9504-6	2015	New Forests	Considerations for restoring temperate forests of tomorrow: forest restoration, assisted migration, and bioengineering	plants
Potter, Kevin M.; Jetton, Robert M.; Bower, Andrew; Jacobs, Douglass F.; Man, Gary; Hipkins, Valerie D.; Westwood, Murphy	10.1007/s11056-017-9582-8	2017	New Forests	Banking on the future: progress, challenges and opportunities for the genetic conservation of forest trees	plants
Montwé, D., Spiecker, H., & Hamann, A.	10.1007/s11295-015-0854-1	2015	Tree Genetics & Genomes	Five decades of growth in a genetic field trial of Douglas-fir reveal trade-offs between productivity and drought tolerance	plants
Ren, Hai; Jian, ShuGuang; Liu, HongXiao; Zhang, QianMei; Lu, HongFang	10.1007/s11427-014-4658-6	2014	Science China Life Sciences	Advances in the reintroduction of rare and endangered wild plant species	plants
McCartan, Shelagh A.; Jinks, Richard L.; Barsoum, Nadia	10.1007/s13595-014-0454-5	2015	Annals of Forest Science	Using thermal time models to predict the impact of assisted migration on the synchronization of germination and shoot emergence of oak (Quercus robur L.)	plants
Chakraborty, Debojyoti; Matulla, Christoph; Andre, Konrad; Weissenbacher, Lambert; Schueler, Silvio	10.1007/s13595-019-0883-2	2019	Annals of Forest Science	Survival of Douglas-fir provenances in Austria: site-specific late and early frost events are more important than provenance origin	plants
Vitt, Pati; Havens, Kayri; Kramer, Andrea T.; Sollenberger, David; Yates, Emily	10.1016/j.biocon.2009.08.015	2010	Biological Conservation	Assisted migration of plants: Changes in latitudes, changes in attitudes	plants
McIntyre, Sue	10.1016/j.biocon.2011.03.023	2011	Biological Conservation	Ecological and anthropomorphic factors permitting low-risk assisted colonization in temperate grassy woodlands	plants
Downing, Jason L.; Liu, Hong; Shao, Shicheng; Wang, Xilong; McCormick, Melissa; Deng, Rongyan; Gao, Jiangyun	10.1016/j.biocon.2017.05.021	2017	Biological Conservation	Contrasting changes in biotic interactions of orchid populations subject to conservation introduction vs. conventional translocation in tropical China	plants
Silcock, J.L.; Simmons, C.L.; Monks, L.; Dillon, R.; Reiter, N.; Jusaitis, M.; Vesk, P.A.; Byrne, M.; Coates, D.J.	10.1016/j.biocon.2019.05.002	2019	Biological Conservation	Threatened plant translocation in Australia: A review	plants
Bussotti, F., Pollastrini, M., Holland, V., & Brüggemann, W.	10.1016/j.envexpbot.2014.11.006	2015	Environmental and Experimental Botany	Functional traits and adaptive capacity of European forests to climate change	plants
del Castillo, R. F., Argueta, S. T., & Sáenz-Romero, C.	10.1016/j.foreco.2009.03.004	2009	Forest Ecology and Management	Pinus chiapensis, a keystone species: Genetics, ecology, and conservation	plants
Chmura, Daniel J.; Anderson, Paul D.; Howe, Glenn T.; Harrington, Constance A.; Halofsky, Jessica E.; Peterson, David L.; Shaw, David C.; Brad St.Clair, J.	10.1016/j.foreco.2010.12.040	2011	Forest Ecology and Management	Forest responses to climate change in the northwestern United States: Ecophysiological foundations for adaptive management	plants
Thiel, Daniel; Nagy, Laura; Beierkuhnlein, Carl; Huber, Gerhard; Jentsch, Anke; Konnert, Monika; Kreyling, Juergen	10.1016/j.foreco.2012.01.034	2012	Forest Ecology and Management	Uniform drought and warming responses in Pinus nigra provenances despite specific overall performances	plants
Kapeller, Stefan; Lexer, Manfred J.; Geburek, Thomas; Hiebl, Johann; Schueler, Silvio	10.1016/j.foreco.2012.01.039	2012	Forest Ecology and Management	Intraspecific variation in climate response of Norway spruce in the eastern Alpine range: Selecting appropriate provenances for future climate	plants
Cortini, F.; Comeau, P.G.; Wang, T.; Hibbs, D.E.; Bluhm, A.	10.1016/j.foreco.2012.04.024	2012	Forest Ecology and Management	Climate effects on red alder growth in the Pacific Northwest of North America	plants
Azpilicueta, M.M.; Gallo, L.A.; van Zonneveld, M.; Thomas, E.; Moreno, C.; Marchelli, P.	10.1016/j.foreco.2013.03.037	2013	Forest Ecology and Management	Management of Nothofagus genetic resources: Definition of genetic zones based on a combination of nuclear and chloroplast marker data	plants
Buma, B.; Wessman, C.A.	10.1016/j.foreco.2013.06.044	2013	Forest Ecology and Management	Forest resilience, climate change, and opportunities for adaptation: A specific case of a general problem	plants
Alfaro, R. I., Fady, B., Vendramin, G. G., Dawson, I. K., Fleming, R. A., Sáenz-Romero, C., Lindig-Cisneros, R. A., Murdock, T., Vinceti, B., Navarro, C. M., Skrøppa, T., Baldinelli, G., El-Kassaby, Y. A., & Loo, J.	10.1016/j.foreco.2014.04.006	2014	Forest Ecology and Management	The role of forest genetic resources in responding to biotic and abiotic factors in the context of anthropogenic climate change	plants
Koralewski, Tomasz E.; Wang, Hsiao-Hsuan; Grant, William E.; Byram, Thomas D.	10.1016/j.foreco.2015.02.014	2015	Forest Ecology and Management	Plants on the move: Assisted migration of forest trees in the face of climate change	plants
Booth, T.H.; Broadhurst, L.M.; Pinkard, E.; Prober, S.M.; Dillon, S.K.; Bush, D.; Pinyopusarerk, K.; Doran, J.C.; Ivkovich, M.; Young, A.G.	10.1016/j.foreco.2015.03.002	2015	Forest Ecology and Management	Native forests and climate change: Lessons from eucalypts	plants
Di Pierro, E. A., Mosca, E., González-Martínez, S. C., Binelli, G., Neale, D. B., & La Porta, N.	10.1016/j.foreco.2017.09.045	2017	Forest Ecology and Management	Adaptive variation in natural Alpine populations of Norway spruce (Picea abies [L.] Karst) at regional scale: Landscape features and altitudinal gradient effects	plants
Tíscar, P. A., Lucas-Borja, M. E., & Candel-Pérez, D.	10.1016/j.foreco.2017.12.014	2018	Forest Ecology and Management	Lack of local adaptation to the establishment conditions limits assisted migration to adapt drought-prone Pinus nigra populations to climate change	plants
Mockta, T. K., Fulé, P. Z., Sánchez Meador, A., Padilla, T., & Kim, Y.-S.	10.1016/j.foreco.2018.08.017	2018	Forest Ecology and Management	Sustainability of culturally important teepee poles on Mescalero Apache Tribal Lands: Characteristics and climate change effects	plants
Logan, Samuel A.; Phuekvilai, Prattana; Sanderson, Roy; Wolff, Kirsten	10.1016/j.foreco.2018.11.024	2019	Forest Ecology and Management	Reproductive and population genetic characteristics of leading-edge and central populations of two temperate forest tree species and implications for range expansion	plants
Silvestro, Roberto; Rossi, Sergio; Zhang, Shaokang; Froment, Isabelle; Huang, Jian Guo; Saracino, Antonio	10.1016/j.foreco.2019.01.005	2019	Forest Ecology and Management	From phenology to forest management: Ecotypes selection can avoid early or late frosts, but not both	plants
Matisons, R., Gärtner, H., Elferts, D., Kārkliņa, A., Adamovičs, A., & Jansons, Ā.	10.1016/j.foreco.2019.117729	2020	Forest Ecology and Management	Occurrence of ‘blue’ and ‘frost’ rings reveal frost sensitivity of eastern Baltic provenances of Scots pine	plants
Zhu, Yingying; Chen, Chen; Guo, Yuan; Fu, Songling; Chen, Han Y.H.	10.1016/j.foreco.2019.117758	2020	Forest Ecology and Management	Linking leaf-level morphological and physiological plasticity to seedling survival and growth of introduced Canadian sugar maple to elevated precipitation under warming	plants
Wang, Yuzhuo; Pedersen, Jennine L.M.; Macdonald, S. Ellen; Nielsen, Scott E.; Zhang, Jian	10.1016/j.gecco.2019.e00572	2019	Global Ecology and Conservation	Experimental test of assisted migration for conservation of locally range-restricted plants in Alberta, Canada	plants
Roncal, Julissa; Maschinski, Joyce; Schaffer, Bruce; Gutierrez, S. Michael; Walters, Donald	10.1016/j.jnc.2011.09.003	2012	Journal for Nature Conservation	Testing appropriate habitat outside of historic range: The case of Amorpha herbacea var. crenulata (Fabaceae)	plants
Rita, J., Capó, M., Moragues, E., Bota, J., & Cursach, J.	10.1016/j.jnc.2017.10.006	2018	Journal for Nature Conservation	Hybridization processes in an introduced subpopulation of an endangered plant: Management strategies to guarantee the conservation of Helosciadium bermejoi (Apiaceae)	plants
García-Hernández, M. de los Á., & Toledo-Aceves, T	10.1016/j.jnc.2019.125782	2020	Journal for Nature Conservation	Is there potential in elevational assisted migration for the endangered Magnolia vovidesii?	plants
Duwe, Virginia K.; Muller, Ludo A.H.; Borsch, Thomas; Ismail, Sascha A.	10.1016/j.ppees.2017.02.003	2017	Perspectives in Plant Ecology, Evolution and Systematics	Pervasive genetic differentiation among Central European populations of the threatened Arnica montana L. and genetic erosion at lower elevations	plants
Fontaine, Lysiane Chagnon; Larson, Brendon M.H.	10.1016/j.ufug.2016.06.010	2016	Urban Forestry & Urban Greening	The Right Tree at the Right Place? Exploring Urban Foresters’ Perceptions of Assisted Migration	plants
Marris, Emma	10.1038/459906a	2009	Nature	Forestry: Planting the forest of the future	plants
Hultine, Kevin R.; Grady, Kevin C.; Wood, Troy E.; Shuster, Stephen M.; Stella, John C.; Whitham, Thomas G.	10.1038/nplants.2016.109	2016	Nature Plants	Climate change perils for dioecious plant species	plants
Montwé, D., Isaac-Renton, M., Hamann, A., & Spiecker, H.	10.1038/s41467-018-04039-5	2018	Nature Communications	Cold adaptation recorded in tree rings highlights risks associated with climate change and assisted migration	plants
Pedlar, John H.; McKenney, Daniel W.	10.1038/srep43881	2017	Scientific Reports	Assessing the anticipated growth response of northern conifer populations to a warming climate	plants
McIntyre, S.; Nicholls, A. O.; Graff, P.; Stol, J.	10.1071/BT18106	2018	Australian Journal of Botany	Experimental reintroduction of three grassland forbs to assess climate-adjusted provenancing, grazing protection and weed control	plants
Browne, Luke; Wright, Jessica W.; Fitz-Gibbon, Sorel; Gugger, Paul F.; Sork, Victoria L.	10.1073/pnas.1908771116	2019	Proceedings of the National Academy of Sciences	Adaptational lag to temperature in valley oak ( <i>Quercus lobata</i> ) can be mitigated by genome-informed assisted gene flow	plants
Park, Andrew; Puettmann, Klaus; Wilson, Edward; Messier, Christian; Kames, Susanne; Dhar, Amalesh	10.1080/07352689.2014.858956	2014	Critical Reviews in Plant Sciences	Can Boreal and Temperate Forest Management be Adapted to the Uncertainties of 21st Century Climate Change?	plants
Volis, Sergei	10.1080/07929978.2015.1085203	2015	Israel Journal of Plant Sciences	Species-targeted plant conservation: time for conceptual integration	plants
Vitt, Pati; Belmaric, Pairsa N.; Book, Riley; Curran, Melissa	10.1080/07929978.2016.1258258	2016	Israel Journal of Plant Sciences	Assisted migration as a climate change adaptation strategy: lessons from restoration and plant reintroductions	plants
Stanturf, John A.; Madsen, Palle; Sagheb-Talebi, Khosro; Hansen, Ole K.	10.1080/11263504.2018.1435586	2018	Plant Biosystems - An International Journal Dealing with all Aspects of Plant Biology	Transformational restoration: novel ecosystems in Denmark	plants
Rounsaville, Todd J.	10.1080/11956860.2020.1753311	2020	√âcoscience	Spatiotemporal recruitment patterns of two introduced <i>Magnolia</i> L. species in a disturbed oak forest	plants
Swarts, Nigel D.; Dixon, Kingsley W.	10.1093/aob/mcp025	2009	Annals of Botany	Terrestrial orchid conservation in the age of extinction	plants
Parmesan, C.; Hanley, M. E.	10.1093/aob/mcv169	2015	Annals of Botany	Plants and climate change: complexities and surprises	plants
Park, Andrew; Talbot, Carolyn	10.1093/biosci/biy001	2018	BioScience	Information Underload: Ecological Complexity, Incomplete Knowledge, and Data Deficits Create Challenges for the Assisted Migration of Forest Trees	plants
Whittet, Richard; Cavers, Stephen; Cottrell, Joan; Ennos, Richard	10.1093/forestry/cpw037	2016	Forestry	Seed sourcing for woodland creation in an era of uncertainty: an analysis of the options for Great Britain	plants
Tíscar, P. A.	10.1093/forestry/cpy046	2019	Forestry: An International Journal of Forest Research	Geographical variation in cone traits of <i>Pinus nigra</i> as result of crossbill predation: implications for assisted migration	plants
St. Clair, J Bradley; Howe, Glenn T; Kling, Jennifer G	10.1093/jofore/fvz064	2020	Journal of Forestry	The 1912 Douglas-Fir Heredity Study: Long-Term Effects of Climatic Transfer Distance on Growth and Survival	plants
Gould, P. J.; Harrington, C. A.; Clair, J. B. S.	10.1093/treephys/tps106	2012	Tree Physiology	Growth phenology of coast Douglas-fir seed sources planted in diverse environments	plants
Benomar, L., Lamhamedi, M. S., Villeneuve, I., Rainville, A., Beaulieu, J., Bousquet, J., & Margolis, H. A.	10.1093/treephys/tpv054	2015	Tree Physiology	Fine-scale geographic variation in photosynthetic-related traits of <i>Picea glauca</i> seedlings indicates local adaptation to climate	plants
Zhu, Yingying; Fu, Songling; Liu, Hua; Wang, Zhaocheng; Chen, Han Y H	10.1093/treephys/tpy098	2019	Tree Physiology	Heat stress tolerance determines the survival and growth of introduced Canadian sugar maple in subtropical China	plants
Schreiber, Stefan G.; Hacke, Uwe G.; Hamann, Andreas	10.1111/1365-2435.12455	2015	Functional Ecology	Variation of xylem vessel diameters across a climate gradient: insight from a reciprocal transplant experiment with a widespread boreal tree	plants
Schreiber, Stefan G.; Ding, Chen; Hamann, Andreas; Hacke, Uwe G.; Thomas, Barb R.; Brouard, Jean S.	10.1111/1365-2664.12102	2013	Journal of Applied Ecology	Frost hardiness vs. growth performance in trembling aspen: an experimental test of assisted migration	plants
Bachofen, Christoph; Wohlgemuth, Thomas; Moser, Barbara	10.1111/1365-2664.13325	2019	Journal of Applied Ecology	Biomass partitioning in a future dry and <span style="font-variant:small-caps;">CO</span> <sub>2</sub> enriched climate: Shading aggravates drought effects in Scots pine but not European black pine seedlings	plants
Martín-Alcón, S., Coll, L., & Ameztegui, A.	10.1111/avsc.12216	2016	Applied Vegetation Science	Diversifying sub-Mediterranean pinewoods with oak species in a context of assisted migration: responses to local climate and light environment	plants
Wadgymar, Susana M.; Weis, Arthur E.	10.1111/cobi.12877	2017	Conservation Biology	Phenological mismatch and the effectiveness of assisted gene flow: Phenology and Assisted Gene Flow	plants
Krapek, John; Hennon, Paul E.; D'Amore, David V.; Buma, Brian	10.1111/ddi.12630	2017	Diversity and Distributions	Despite available habitat at range edge, yellow-cedar migration is punctuated with a past pulse tied to colder conditions	plants
Chakraborty, Debojyoti; Schueler, Silvio; Lexer, Manfred J.; Wang, Tongli	10.1111/ecog.03888	2019	Ecography	Genetic trials improve the transfer of Douglas‐fir distribution models across continents	plants
Aitken, Sally N.; Bemmels, Jordan B.	10.1111/eva.12293	2016	Evolutionary Applications	Time to get moving: assisted gene flow of forest trees	plants
Sinclair, Frazer H.; Stone, Graham N.; Nicholls, James A.; Cavers, Stephen; Gibbs, Melanie; Butterill, Philip; Wagner, Stefanie; Ducousso, Alexis; Gerber, Sophie; Petit, R√©my J.; Kremer, Antoine; Sch√∂nrogge, Karsten	10.1111/eva.12329	2015	Evolutionary Applications	Impacts of local adaptation of forest trees on associations with herbivorous insects: implications for adaptive forest management	plants
MacLachlan, Ian R.; Yeaman, Sam; Aitken, Sally N.	10.1111/eva.12525	2018	Evolutionary Applications	Growth gains from selective breeding in a spruce hybrid zone do not compromise local adaptation to climate	plants
Martins, K., Gugger, P. F., Llanderal-Mendoza, J., González-Rodríguez, A., Fitz-Gibbon, S. T., Zhao, J.-L., Rodríguez-Correa, H., Oyama, K., & Sork, V. L.	10.1111/eva.12684	2018	Evolutionary Applications	Landscape genomics provides evidence of climate-associated genetic variation in Mexican populations of <i>Quercus rugosa</i>	plants
Sang, Zihaohan; Sebastian‚ÄêAzcona, Jaime; Hamann, Andreas; Menzel, Annette; Hacke, Uwe	10.1111/eva.12845	2019	Evolutionary Applications	Adaptive limitations of white spruce populations to drought imply vulnerability to climate change in its western range	plants
Milesi, Pascal; Berlin, Mats; Chen, Jun; Orsucci, Marion; Li, Lili; Jansson, Gunnar; Karlsson, Bo; Lascoux, Martin	10.1111/eva.12855	2019	Evolutionary Applications	Assessing the potential for assisted gene flow using past introduction of Norway spruce in southern Sweden: Local adaptation and genetic basis of quantitative traits in trees	plants
Mahony, Colin R.; MacLachlan, Ian R.; Lind, Brandon M.; Yoder, Jeremy B.; Wang, Tongli; Aitken, Sally N.	10.1111/eva.12871	2020	Evolutionary Applications	Evaluating genomic data for management of local adaptation in a changing climate: A lodgepole pine case study	plants
Borrell, James S.; Zohren, Jasmin; Nichols, Richard A.; Buggs, Richard J. A.	10.1111/eva.12883	2020	Evolutionary Applications	Genomic assessment of local adaptation in dwarf birch to inform assisted gene flow	plants
Isabel, Nathalie; Holliday, Jason A.; Aitken, Sally N.	10.1111/eva.12902	2020	Evolutionary Applications	Forest genomics: Advancing climate adaptation, forest health, productivity, and conservation	plants
Csilléry, K., Buchmann, N., & Fady, B.	10.1111/eva.13029	2020	Evolutionary Applications	Adaptation to drought is coupled with slow growth, but independent from phenology in marginal silver fir ( <i>Abies alba</i> Mill.) populations	plants
Bansal, Sheel; St. Clair, J. Bradley; Harrington, Constance A.; Gould, Peter J.	10.1111/gcb.12958	2015	Global Change Biology	Impact of climate change on cold hardiness of Douglas-fir ( <i>Pseudotsuga menziesii</i> ): environmental and genetic considerations	plants
Montwé, D., Isaac-Renton, M., Hamann, A., & Spiecker, H.	10.1111/gcb.13123	2016	Global Change Biology	Drought tolerance and growth in populations of a wide-ranging tree species indicate climate change risks for the boreal north	plants
Ikeda, Dana H.; Max, Tamara L.; Allan, Gerard J.; Lau, Matthew K.; Shuster, Stephen M.; Whitham, Thomas G.	10.1111/gcb.13470	2017	Global Change Biology	Genetically informed ecological niche models improve climate change predictions	plants
Miller, Kathryn M.; McGill, Brian J.	10.1111/geb.12671	2018	Global Ecology and Biogeography	Land use and life history limit migration capacity of eastern tree species	plants
Regan, Helen M.; Syphard, Alexandra D.; Franklin, Janet; Swab, Rebecca M.; Markovchick, Lisa; Flint, Alan L.; Flint, Lorraine E.; Zedler, Paul H.	10.1111/j.1365-2486.2011.02586.x	2012	Global Change Biology	Evaluation of Assisted Colonization Strategies under Global Change for a Rare, Fire‐dependent Plant	plants
ONeill, Gregory A.; Hamann, Andreas; Wang, Tongli	10.1111/j.1365-2664.2008.01472.x	2008	Journal of Applied Ecology	Accounting for population variation improves estimates of the impact of climate change on species growth and distribution	plants
Miller, Kimberly A.; Miller, Hilary C.; Moore, Jennifer A.; Mitchell, Nicola J.; Cree, Alison; Allendorf, Fred W.; Sarre, Stephen D.; Keall, Susan N.; Nelson, Nicola J.	10.1111/j.1523-1739.2012.01902.x	2012	Conservation Biology	Securing the Demographic and Genetic Future of Tuatara through Assisted Colonization: Assisted Colonization of Tuatara	plants
Kreyling, Juergen; Thiel, Daniel; Simmnacher, Katrin; Willner, Evelin; Jentsch, Anke; Beierkuhnlein, Carl	10.1111/j.1600-0587.2011.07173.x	2012	Ecography	Geographic origin and past climatic experience influence the response to late spring frost in four common grass species in central Europe	plants
Kreyling, Juergen; Schmid, Stephanie; Aas, Gregor	10.1111/jbi.12411	2015	Journal of Biogeography	Cold tolerance of tree species is related to the climate of their native ranges	plants
Steane, D. A., Potts, B. M., McLean, E., Prober, S. M., Stock, W. D., Vaillancourt, R. E., & Byrne, M.	10.1111/mec.12751	2014	Molecular Ecology	Genome-wide scans detect adaptation to aridity in a widespread forest tree species	plants
Jordan, Rebecca; Hoffmann, Ary A.; Dillon, Shannon K.; Prober, Suzanne M.	10.1111/mec.14341	2017	Molecular Ecology	Evidence of genomic adaptation to climate in <i>Eucalyptus microcarpa</i> : Implications for adaptive potential to projected climate change	plants
Newaz, Shah; Dang, Qing-Lai; Man, Rongzhou	10.1111/njb.01325	2017	Nordic Journal of Botany	Eco-physiological potential of jack pine ( <i>Pinus banksiana</i> ) for assisted northward migration: interactions among photoperiod, [CO <sub>2</sub> ] and moisture stress	plants
Kranabetter, J. Marty; Stoehr, Michael; O'Neill, Greg A.	10.1111/nph.13287	2015	New Phytologist	Ectomycorrhizal fungal maladaptation and growth reductions associated with assisted migration of Douglas-fir	plants
Pickles, Brian J.; Twieg, Brendan D.; O'Neill, Gregory A.; Mohn, William W.; Simard, Suzanne W.	10.1111/nph.13360	2015	New Phytologist	Local adaptation in migrated interior Douglas fir seedlings is mediated by ectomycorrhizas and other soil factors	plants
Lankau, Richard A.; Keymer, Daniel P.	10.1111/nph.14911	2018	New Phytologist	Simultaneous adaptation and maladaptation of tree populations to local rhizosphere microbial communities at different taxonomic scales	plants
Patsiou, T. S., Shestakova, T. A., Klein, T., Matteo, G., Sbay, H., Chambel, M. R., Zas, R., & Voltas, J.	10.1111/nph.16656	2020	New Phytologist	Intraspecific responses to climate reveal nonintuitive warming impacts on a widespread thermophilic conifer	plants
Way, Danielle A.; Montgomery, Rebecca A.	10.1111/pce.12431	2015	Plant, Cell & Environment	Photoperiod constraints on tree phenology, performance and migration in a warming world: Photoperiod limits on tree climate responses	plants
Taeger, S.; Sparks, T. H.; Menzel, A.	10.1111/plb.12245	2015	Plant Biology	Effects of temperature and drought manipulations on seedlings of Scots pine provenances	plants
Benito-Garzón, M., Ha-Duong, M., Frascaria-Lacoste, N., & Fernández-Manjarrés, J.	10.1111/rec.12032	2013	Restoration Ecology	Habitat Restoration and Climate Change: Dealing with Climate Variability, Incomplete Data, and Management Decisions with Tree Translocations: Climate Variability and Tree Translocations	plants
Grady, Kevin C.; Kolb, Thomas E.; Ikeda, Dana H.; Whitham, Thomas G.	10.1111/rec.12245	2015	Restoration Ecology	A bridge too far: cold and pathogen constraints to assisted migration of riparian forests: Assisted migration in riparian restoration	plants
Mahoney, Sean M.; Mike, Jesse B.; Parker, Jackie M.; Lassiter, Linda S.; Whitham, Thomas G.	10.1111/rec.12840	2019	Restoration Ecology	Selection for genetics-based architecture traits in a native cottonwood negatively affects invasive tamarisk in a restoration field trial: Cottonwood architecture negatively affects invasive tamarisk	plants
Axelsson, E. Petter; Grady, Kevin C.; Lardizabal, Maria L. T.; Nair, Ignatius B. S.; Rinus, Daideth; Ilstedt, Ulrik	10.1111/rec.13030	2020	Restoration Ecology	A pre‐adaptive approach for tropical forest restoration during climate change using naturally occurring genetic variation in response to water limitation	plants
Kranabetter, J.M.	10.1139/cjb-2013-0198	2014	Botany	Ectomycorrhizal Fungi and the Nitrogen Economy of Conifers — Implications for Genecology and Climate Change Mitigation	plants
McKenney, Daniel W.; Pedlar, John H.; Yang, Jing; Weersink, Alfons; Lawrence, Glenn	10.1139/cjfr-2015-0051	2015	Canadian Journal of Forest Research	An economic analysis of seed source options under a changing climate for black spruce and white pine in Ontario, Canada	plants
Thomas, E., Tovar, E., Villafañe, C., Bocanegra, J. L., & Moreno, R.	10.1186/s12284-017-0150-9	2017	Rice	Distribution, genetic diversity and potential spatiotemporal scale of alien gene flow in crop wild relatives of rice (Oryza spp.) in Colombia	plants
Chhin, Sophan; Zalesny, Ronald S.; Parker, William C.; Brissette, John	10.1186/s40663-018-0136-0	2018	Forest Ecosystems	Dendroclimatic analysis of white pine (Pinus strobus L.) using long-term provenance test sites across eastern North America	plants
Vizcaíno-Palomar, N., Revuelta-Eugercios, B., Zavala, M. A., Alía, R., & González-Martínez, S. C.	10.1371/journal.pone.0109132	2014	PLoS ONE	The Role of Population Origin and Microenvironment in Seedling Emergence and Early Survival in Mediterranean Maritime Pine (Pinus pinaster Aiton)	plants
Bert, D., Lebourgeois, F., Ponton, S., Musch, B., & Ducousso, A	10.1371/journal.pone.0234583	2020	PLOS ONE	Which oak provenances for the 22nd century in Western Europe? Dendroclimatology in common gardens	plants
Ortiz-Bibian, M. A., Blanco-García, A., Lindig-Cisneros, R. A., Gómez-Romero, M., Castellanos-Acuña, D., Herrerías-Diego, Y., Sánchez-Vargas, N. M., & Sáenz-Romero, C.	10.1515/sg-2017-0003	2017	Silvae Genetica	Genetic Variation in Abies religiosa for Quantitative Traits and Delineation of Elevational and Climatic Zoning for Maintaining Monarch Butterfly Overwintering Sites in Mexico, considering Climatic Change	plants
Pedlar, John H.; McKenney, Daniel W.; Aubin, Isabelle; Beardmore, Tannis; Beaulieu, Jean; Iverson, Louis; O'Neill, Gregory A.; Winder, Richard S.; Ste-Marie, Catherine	10.1525/bio.2012.62.9.10	2012	BioScience	Placing Forestry in the Assisted Migration Debate	plants
Chapin, F. Stuart; Danell, Kjell; Elmqvist, Thomas; Folke, Carl; Fresco, Nancy	10.1579/0044-7447(2007)36[528:MCCITE]2.0.CO;2	2007	AMBIO: A Journal of the Human Environment	Managing Climate Change Impacts to Enhance the Resilience and Sustainability of Fennoscandian Forests	plants
Shahin, H., Correia, A. H., Orazio, C., Branco, M., & Almeida, M. H.	10.18671/scifor.v47n123.17	2019	Scientia Forestalis	Monitoring two REINFFORCE Network Arboreta: first result on site, climate and genetic interaction showing impact on phenology and biotic damages	plants
Van der Veken, Sebastiaan; Hermy, Martin; Vellend, Mark; Knapen, Anne; Verheyen, Kris	10.1890/070063	2008	Frontiers in Ecology and the Environment	Garden plants get a head start on climate change	plants
Wang, Tongli; O'Neill, Gregory A.; Aitken, Sally N.	10.1890/08-2257.1	2010	Ecological Applications	Integrating environmental and genetic effects to predict responses of tree populations to climate	plants
McLane, Sierra C.; Aitken, Sally N.	10.1890/11-0329.1	2012	Ecological Applications	Whitebark pine ( <i>Pinus albicaulis</i> ) assisted migration potential: testing establishment north of the species range	plants
Kranabetter, J. M.; Stoehr, M. U.; O'Neill, G. A.	10.1890/11-1514.1	2012	Ecological Applications	Divergence in ectomycorrhizal communities with foreign Douglas-fir populations and implications for assisted migration	plants
Castellanos-Acuña, D., Lindig-Cisneros, R., & Sáenz-Romero, C.	10.1890/ES14-00375.1	2015	Ecosphere	Altitudinal assisted migration of Mexican pines as an adaptation to climate change	plants
Corona-Mora, A., Sánchez-Vargas, N. M., & Lindig-Cisneros, R.	10.21829/myb.2014.202163	2014	Madera y Bosques	Evaluación de Dos Especies de Selva Seca En Gradientes Ambientales En Michoacán, México	plants
Spathelf, Peter; Bolte, Andreas; Maaten, Ernst C. D. van der	10.3220/LBF1452526188000	2015	Landbauforschung - applied agricultural and forestry research	Is Close-to-Nature Silviculture (CNS) an Adequate Concept to Adapt Forests to Climate Change?N Waldbehandlungskonzepts “Neue Multifunktionalität”	plants
Schirone, B; Radoglou, K; Vessella, F	10.3354/cr01440	2016	Climate Research	Conservation and restoration strategies to preserve the variability of cork oak Quercus suber‚Äîa Mediterranean forest species‚Äîunder global warming	plants
Havens, Kayri; Vitt, Pati; Still, Shannon; Kramer, Andrea T.; Fant, Jeremie B.; Schatz, Katherine	10.3375/043.035.0116	2015	Natural Areas Journal	Seed Sourcing for Restoration in an Era of Climate Change	plants
Lstibůrek, M., Schueler, S., El-Kassaby, Y. A., Hodge, G. R., Stejskal, J., Korecký, J., Škorpík, P., Konrad, H., & Geburek, T.	10.3389/fgene.2020.00028	2020	Frontiers in Genetics	In Situ Genetic Evaluation of European Larch Across Climatic Regions Using Marker-Based Pedigree Reconstruction	plants
Benomar, L., Lamhamedi, M. S., Rainville, A., Beaulieu, J., Bousquet, J., & Margolis, H. A.	10.3389/fpls.2016.00048	2016	Frontiers in Plant Science	Genetic Adaptation vs. Ecophysiological Plasticity of Photosynthetic-Related Traits in Young Picea glauca Trees along a Regional Climatic Gradient	plants
Otis Prud’homme, Guillaume, Mohammed S. Lamhamedi, Lahcen Benomar, André Rainville, Josianne DeBlois, Jean Bousquet, and others	10.3389/fpls.2017.02214	2018	Frontiers in Plant Science	Ecophysiology and Growth of White Spruce Seedlings from Various Seed Sources along a Climatic Gradient Support the Need for Assisted Migration	plants
Stone, Adrian C.; Gehring, Catherine A.; Cobb, Neil S.; Whitham, Thomas G.	10.3389/fpls.2018.01831	2018	Frontiers in Plant Science	Genetic-Based Susceptibility of a Foundation Tree to Herbivory Interacts With Climate to Influence Arthropod Community Composition, Diversity, and Resilience	plants
Seidel, Hannes; Matiu, Michael; Menzel, Annette	10.3389/fpls.2019.00519	2019	Frontiers in Plant Science	Compensatory Growth of Scots Pine Seedlings Mitigates Impacts of Multiple Droughts Within and Across Years	plants
Chen, Qihang; Yin, Yijia; Zhao, Rui; Yang, Yong; Teixeira da Silva, Jaime A.; Yu, Xiaonan	10.3389/fpls.2019.01717	2020	Frontiers in Plant Science	Incorporating Local Adaptation Into Species Distribution Modeling of Paeonia mairei, an Endemic Plant to China	plants
Sebastian-Azcona, Jaime; Hacke, Uwe; Hamann, Andreas	10.3389/fpls.2020.00208	2020	Frontiers in Plant Science	Xylem Anomalies as Indicators of Maladaptation to Climate in Forest Trees: Implications for Assisted Migration	plants
Hu, Xian-Ge; Mao, Jian-Feng; El-Kassaby, Yousry A.; Jia, Kai-Hua; Jiao, Si-Qian; Zhou, Shan-Shan; Li, Yue; Coops, Nicholas C.; Wang, Tongli	10.3390/f10080622	2019	Forests	Local Adaptation and Response of Platycladus orientalis (L.) Franco Populations to Climate Change	plants
Mvolo, Cyriac S.; Koubaa, Ahmed; Beaulieu, Jean; Cloutier, Alain	10.3390/f10110985	2019	Forests	Effect of Seed Transfer on Selected Wood Quality Attributes of Jack Pine (Pinus banksiana Lamb.)	plants
Kijowska-Oberc, J., Staszak, A. M., Kamiński, J., & Ratajczak, E.	10.3390/f11020123	2020	Forests	Adaptation of Forest Trees to Rapidly Changing Climate	plants
López-Upton, J., Valdez-Lazalde, J., Ventura-Ríos, A., Vargas-Hernández, J., & Guerra-de-la-Cruz, V.	10.3390/f6051598	2015	Forests	Extinction Risk of Pseudotsuga Menziesii Populations in the Central Region of Mexico: An AHP Analysis	plants
Winder, Richard; Nelson, Elizabeth; Beardmore, Tannis	10.5558/tfc2011-090	2011	The Forestry Chronicle	Ecological implications for assisted migration in Canadian forests	plants
Kapeller, Stefan; Schuler, Silvio; Huber, Gerhard; Boi, Gregor; Wohlgemuth, Tom; Klumpp, Raphael	10.5772/56283	2013	Management Strategies to Adapt Alpine Space Forests to Climate Change Risks	Provenance Trials in Alpine Range - Review and Perspectives for Applications in Climate Change	plants
Fettig, Christopher J.; Reid, Mary L.; Bentz, Barbara J.; Sevanto, Sanna; Spittlehouse, David L.; Wang, Tongli	10.5849/jof.12-085	2013	Journal of Forestry	Changing Climates, Changing Forests: A Western North American Perspective	plants
Williams, Mary I.; Dumroese, Kasten	NA	2016	Forest Conservation in the Anthropocene: Science, Policy, and Practice	Planning the Future‚Äôs Forests with Assisted Migration	plants
Dominguez-Guerrero, Iliana Karina; del Rocio Mariscal-Lucero, Samantha; Hernandez-Diaz, Jose Ciro; Heinze, Berthold; Prieto-Ruiz, Jose Angel; Wehenkel, Christian	10.7717/peerj.3452	2017	PeerJ	Discrimination of Picea chihuahuana Martinez populations on the basis of climatic, edaphic, dendrometric, genetic and population traits	plants
Sáenz-Romero C, Kremer A, Nagy L, Újvári-Jármay É, Ducousso A, Kóczán-Horváth A, Hansen JK, Mátyás C.	10.7717/peerj.6213	2019	PeerJ	Common garden comparisons confirm inherited differences in sensitivity to climate change between forest tree species	plants
Bonner, Colin; Sokolov, Nina A.; Westover, Sally Erin; Ho, Michelle; Weis, Arthur E.	10.1002/ece3.5001	2019	Ecology and Evolution	Estimating the impact of divergent mating phenology between residents and migrants on the potential for gene flow	plants
Braga, R. T., Rodrigues, J. F. M., Diniz-Filho, J. A. F., & Rangel, T. F.	10.1590/0001-3765201920180179	2019	Anais da Academia Brasileira de Ci√™ncias	Genetic Population Structure and Allele Surfing During Range Expansion in Dynamic Habitats	plants
Breed, Martin F; Harrison, Peter A; Bischoff, Armin; Durruty, Paula; Gellie, Nick J C; Gonzales, Emily K; Havens, Kayri; Karmann, Marion; Kilkenny, Francis F; Krauss, Siegfried L; Lowe, Andrew J; Marques, Pedro; Nevill, Paul G; Vitt, Pati L; Bucharova, Anna	10.1093/biosci/biy050	2018	BioScience	Priority Actions to Improve Provenance Decision-Making	plants
Christmas, Matthew J.; Breed, Martin F.; Lowe, Andrew J.	10.1007/s10592-015-0782-5	2016	Conservation Genetics	Constraints to and conservation implications for climate change adaptation in plants	plants
Conroy, Gabriel C.; Shimizu-Kimura, Yoko; Lamont, Robert W.; Ogbourne, Steven M.	10.1371/journal.pone.0210560	2019	PLOS ONE	A multidisciplinary approach to inform assisted migration of the restricted rainforest tree, Fontainea rostrata	plants
Cooper, Hillary F.; Grady, Kevin C.; Cowan, Jacob A.; Best, Rebecca J.; Allan, Gerard J.; Whitham, Thomas G.	10.1111/gcb.14494	2019	Global Change Biology	Genotypic variation in phenological plasticity: Reciprocal common gardens reveal adaptive responses to warmer springs but not to fall frost	plants
George, Jan-Peter; Grabner, Michael; Karanitsch-Ackerl, Sandra; Mayer, Konrad; Wei√üenbacher, Lambert; Schueler, Silvio	10.1093/treephys/tpw085	2016	Tree Physiology	Genetic variation, phenotypic stability, and repeatability of drought response in European larch throughout 50 years in a common garden experiment	plants
Gómez-Ruiz, P. A., Sáenz-Romero, C., & Lindig-Cisneros, R.	10.1007/s11676-019-00973-2	2020	Journal of Forestry Research	Early performance of two tropical dry forest species after assisted migration to pine‚Äìoak forests at different altitudes: strategic response to climate change	plants
Grady, Kevin C.; Ferrier, Sharon M.; Kolb, Thomas E.; Hart, Stephen C.; Allan, Gerard J.; Whitham, Thomas G.	10.1111/j.1365-2486.2011.02524.x	2011	Global Change Biology	Genetic variation in productivity of foundation riparian species at the edge of their distribution: implications for restoration and assisted migration in a warming climate	plants
Grady, Kevin C.; Laughlin, Daniel C.; Ferrier, Sharon M.; Kolb, Thomas E.; Hart, Stephen C.; Allan, Gerard J.; Whitham, Thomas G.	10.1111/1365-2435.12060	2013	Functional Ecology	Conservative leaf economic traits correlate with fast growth of genotypes of a foundation riparian species near the thermal maximum extent of its geographic range	plants
Gray, Laura K.; Rweyongeza, Deogratias; Hamann, Andreas; John, Sally; Thomas, Barb R.	10.1016/j.foreco.2016.06.041	2016	Forest Ecology and Management	Developing management strategies for tree improvement programs under climate change: Insights gained from long-term field trials with lodgepole pine	plants
Guldin, James M.	10.1007/s11056-018-9656-2	2019	New Forests	Silvicultural options in forests of the southern United States under changing climatic conditions	plants
Harrison, P. A., Vaillancourt, R. E., Harris, R. M. B., & Potts, B. M.	10.1111/rec.12488	2017	Restoration Ecology	Integrating climate change and habitat fragmentation to identify candidate seed sources for ecological restoration: Provenancing using climate and habitat fragmentation	plants
Ismail, Sascha A.; Duwe, Virginia K.; Zippel, Elke; Borsch, Thomas	10.1111/ddi.12667	2018	Diversity and Distributions	Assessment of current genetic structure from local to geographic scales indicates brake down of historically extensive gene flow in the dry grassland species <i>Scabiosa canescens</i> Waldst. & Kit. (Dipsacaceae)	plants
Iwaizumi, Masakazu G.; Ohtani, Masato; Takahashi, Makoto	10.1080/13416979.2019.1603666	2019	Journal of Forest Research	Geographic cline and climatic effects on cone characteristics of natural populations of <i>Pinus densiflora</i> throughout the Japanese archipelago	plants
Jones, Thomas A; Monaco, Thomas A	10.1890/080028	2009	Frontiers in Ecology and the Environment	A role for assisted evolution in designing native plant materials for domesticated landscapes	plants
Jonsson, P. R., Kotta, J., Andersson, H. C., Herkül, K., Virtanen, E., Sandman, A. N., & Johannesson, K	10.1111/ddi.12733	2018	Diversity and Distributions	High climate velocity and population fragmentation may constrain climate-driven range shift of the key habitat former <i>Fucus vesiculosus</i>	plants
Joyce, Linda A.; Bentrup, Gary; Cheng, Antony S.; Kolb, Peter; Schoeneberger, Michele; Derner, Justin	10.1007/s10584-017-2070-5	2018	Climatic Change	Native and agricultural forests at risk to a changing climate in the Northern Plains	plants
King, Nathan G.; McKeown, Niall J.; Smale, Dan A.; Wilcockson, David C.; Hoelters, Laura; Groves, Emily A.; Stamp, Thomas; Moore, Pippa J.	10.1016/j.jembe.2019.03.004	2019	Journal of Experimental Marine Biology and Ecology	Evidence for different thermal ecotypes in range centre and trailing edge kelp populations	plants
Klenk, Nicole L.	10.1016/j.landusepol.2014.12.003	2015	Land Use Policy	The development of assisted migration policy in Canada: An analysis of the politics of composing future forests	plants
Landguth, Erin L.; Holden, Zachary A.; Mahalovich, Mary F.; Cushman, Samuel A.	10.3389/fgene.2017.00009	2017	Frontiers in Genetics	Using Landscape Genetics Simulations for Planting Blister Rust Resistant Whitebark Pine in the US Northern Rocky Mountains	plants
Leites, Laura P.; Rehfeldt, Gerald E.; Steiner, Kim C.	10.1016/j.ppees.2019.02.002	2019	Perspectives in Plant Ecology, Evolution and Systematics	Adaptation to climate in five eastern North America broadleaf deciduous species: Growth clines and evidence of the growth-cold tolerance trade-off	plants
Lindenmayer, David B.; Laurance, William F.	10.1111/brv.12290	2017	Biological Reviews	The ecology, distribution, conservation and management of large old trees: Ecology and management of large old trees	plants
Liu, Hong; Feng, Chang-Lin; Chen, Bao-Shan; Wang, Zhong-Sheng; Xie, Xiao-Qing; Deng, Zheng-Hai; Wei, Xin-Lian; Liu, Shi-Yong; Zhang, Zi-Bin; Luo, Yi-Bo	10.1016/j.biocon.2012.02.018	2012	Biological Conservation	Overcoming extreme weather challenges: Successful but variable assisted colonization of wild orchids in southwestern China	plants
Wernberg, Thomas; Krumhansl, Kira; Filbee-Dexter, Karen; Pedersen, Morten F.	NA	2019	World Seas: an Environmental Evaluation	Status and Trends for the World‚Äôs Kelp Forests	plants
Soto-Correa, Jose C; Lindig-Cisneros, Roberto	NA	2014	Revista Fitotecnia Mexicana	Lupinus elegans KUNTH ASSISTED MIGRATION IN COMMON GARDEN FIELD TESTS	plants
Lu, Pengxin; Man, Rongzhou	10.5558/tfc2011-029	2011	The Forestry Chronicle	Assessment of assisted migration effects on spring bud flush in white spruce (Picea glauca [Moench] Voss) seedlings	plants
Ortiz-Bibian, M. A., Castellanos-Acuña, D., Gómez-Romero, M., Lindig-Cisneros, R., Silva-Farías, M. Á., & Sáenz-Romero, C.	10.35196/rfm.2019.3.301-308	2019	Revista Fitotecnia Mexicana	VARIACIÓN ENTRE POBLACIONES DE Abies religiosa (H.B.K.) Schl. et Cham A LO LARGO DE UN GRADIENTE ALTITUDINAL. I. CAPACIDAD GERMINATIVA DE LA SEMILLA	plants
Lee, Hyunseok; Lim, Hyemin; Lee, Wiyoung; Jang, Kyunghwan; Kang, Junwon	10.7747/JFES.2018.34.1.82	2018	Journal of Forest and Environmental Science	Variation in Seed and Cone Characteristics of Loblolly Pine (Pinus taeda L.) Families in Southern Part of Korea	plants
Malone, Sparkle L.; Schoettle, Anna W.; Coop, Jonathan D.	10.1371/journal.pone.0193481	2018	PLOS ONE	The future of subalpine forests in the Southern Rocky Mountains: Trajectories for Pinus aristata genetic lineages	plants
Kajba, Davorin; Katičić Bogdan, Ida; Bogdan, Saša	NA	2011	Croatian Journal of Forest Engineering	Estimation of Genetic Parameters in Open Pollinated Progeny Trials from Plus trees of Pedunculate Oak (Quercus robur L.) SElected in Posavina and Podravina and Podunavlje Seed Zones	seeds
Pike, Carolyn; Potter, Kevin M; Berrang, Paul; Crane, Barbara; Baggs, Joanne; Leites, Laura; Luther, Tom	10.1093/jofore/fvaa013	2020	Journal of Forestry	New Seed-Collection Zones for the Eastern United States: The Eastern Seed Zone Forum	seeds
Massatti, Rob; Shriver, Robert K.; Winkler, Daniel E.; Richardson, Bryce A.; Bradford, John B.	10.1111/rec.13142	2020	Restoration Ecology	Assessment of population genetics and climatic variability can refine climate‚Äêinformed seed transfer guidelines	seeds
Etterson, Julie R.; Cornett, Meredith W.; White, Mark A.; Kavajecz, Laura C.	10.1002/eap.2092	2020	Ecological Applications	Assisted migration across fixed seed zones detects adaptation lags in two major North American tree species	seeds
Yoko, Zebadiah G; Volk, Kate L; Dochtermann, Ned A; Hamilton, Jill A	10.1093/aobpla/plaa009	2020	AoB PLANTS	The importance of quantitative trait differentiation in restoration: landscape heterogeneity and functional traits inform seed transfer guidelines	seeds
Nelson, C. Dana; Crocker, Ellen V.; DeWald, Laura; Raley, Earl M.; Adams, Joshua P.; Crane, Barbara S.; Peter, Gary F.; Casola, Claudio; Davis, John M.; Merkle, Scott A.	10.1007/s11295-020-1423-9	2020	Tree Genetics & Genomes	Report on the Thirty-Fifth Southern Forest Tree Improvement Conference (SFTIC 2019)	seeds
Aguirre‐Morales, C. A., Thomas, E., Cardozo, C. I., Gutiérrez, J., Alcázar Caicedo, C., Moscoso Higuita, L. G., Becerra López‐Lavalle, L. A., & González, M. A.	10.1002/ece3.6005	2020	Ecology and Evolution	Genetic diversity of the rain tree ( <i>Albizia saman</i> ) in Colombian seasonally dry tropical forest for informing conservation and restoration interventions	seeds
Flores, A., López-Upton, J., Rullán-Silva, C. D., Olthoff, A. E., Alía, R., Sáenz-Romero, C., & Garcia del Barrio, J. M.	10.3390/f10080675	2019	Forests	Priorities for Conservation and Sustainable Use of Forest Genetic Resources in Four Mexican Pines	seeds
Butnor, John R.; Verrico, Brittany M.; Johnsen, Kurt H.; Maier, Christopher A.; Vankus, Victor; Keller, Stephen R.	10.2179/0008-7475.84.2.128	2019	Castanea	Phenotypic Variation in Climate-Associated Traits of Red Spruce (Picea rubens Sarg.) along Elevation Gradients in the Southern Appalachian Mountains	seeds
Berlin, M., Jansson, G., Högberg, K.-A., & Helmersson, A.	10.1007/s11295-019-1350-9	2019	Tree Genetics & Genomes	Analysis of non-additive genetic effects in Norway spruce	seeds
Germino, Matthew J.; Moser, Ann M.; Sands, Alan R.	10.1002/eap.1842	2019	Ecological Applications	Adaptive variation, including local adaptation, requires decades to become evident in common gardens	seeds
Martínez-Berdeja, A., Hamilton, J. A., Bontemps, A., Schmitt, J., & Wright, J. W.	10.1016/j.foreco.2018.12.009	2019	Forest Ecology and Management	Evidence for population differentiation among Jeffrey and Ponderosa pines in survival, growth and phenology	seeds
Stefenon, V. M., Klabunde, G., Lemos, R. P. M., Rogalski, M., & Nodari, R. O.	10.1038/s41598-019-39308-w	2019	Scientific Reports	Phylogeography of plastid DNA sequences suggests post-glacial southward demographic expansion and the existence of several glacial refugia for Araucaria angustifolia	seeds
Sebastian-Azcona, Jaime; Hamann, Andreas; Hacke, Uwe G.; Rweyongeza, Deogratias	10.1016/j.foreco.2018.10.046	2019	Forest Ecology and Management	Survival, growth and cold hardiness tradeoffs in white spruce populations: Implications for assisted migration	seeds
Schoettle, Anna W.; Jacobi, William R.; Waring, Kristen M.; Burns, Kelly S.	10.1007/s11056-018-9679-8	2019	New Forests	Regeneration for resilience framework to support regeneration decisions for species with populations at risk of extirpation by white pine blister rust	seeds
Richardson, William C.; Whitaker, Dallin R.; Sant, Kyler P.; Barney, Nicholas S.; Call, Ryan S.; Roundy, Bruce A.; Aanderud, Zachary T.; Madsen, Matthew D.	10.1002/ece3.4591	2018	Ecology and Evolution	Use of auto-germ to model germination timing in the sagebrush-steppe	seeds
Richardson, Bryce A.; Chaney, Lindsay	10.1002/eap.1804	2018	Ecological Applications	Climate-based seed transfer of a widespread shrub: population shifts, restoration strategies, and the trailing edge	seeds
Giencke, Lisa M.; Carol Denhof, R.; Katherine Kirkman, L.; Stribling Stuber, O.; Brantley, Steven T.	10.1111/rec.12673	2018	Restoration Ecology	Seed sourcing for longleaf pine ground cover restoration: using plant performance to assess seed transfer zones and home-site advantage: Seed sourcing implications for restoration	seeds
Bocanegra-González, K. T., Thomas, E., Guillemin, M.-L., de Carvalho, D., Gutiérrez, J. P., Alcázar Caicedo, C., Moscoso Higuita, L. G., Becerra, L. A., & González, M. A.	10.1016/j.biocon.2018.08.021	2018	Biological Conservation	Genetic diversity of Ceiba pentandra in Colombian seasonally dry tropical forest: Implications for conservation and management	seeds
Cruickshank, M. G.; Bleiker, K. P.; Sturrock, R. N.; Becker, E.; Leal, I.	10.1111/efp.12437	2018	Forest Pathology	Resistance and tolerance of Douglas-fir seedlings to artificial inoculation with the fungus <i>Ophiostoma pseudotsugae</i>	seeds
De Dato, G; Teani, A; Mattioni, C; Marchi, M; Monteverdi, Mc; Ducci, F	10.3832/ifor2572-011	2018	iForest - Biogeosciences and Forestry	Delineation of seed collection zones based on environmental and genetic characteristics for Quercus suber L. in Sardinia, Italy	seeds
Shryock, Daniel F.; DeFalco, Lesley A.; Esque, Todd C.	10.1002/ecs2.2453	2018	Ecosphere	Spatial decision-support tools to guide restoration and seed-sourcing in the Desert Southwest	seeds
Gustafson, Danny J.; Harris-Shultz, Karen; Gustafson, Parker E.; Giencke, Lisa M.; Denhof, R. Carol; Kirkman, L. Katherine	10.3375/043.038.0507	2018	Natural Areas Journal	Seed Sourcing for Longleaf Pine Herbaceous Understory Restoration: Little Bluestem (Schizachyrium scoparium) and Hairy Lespedeza (Lespedeza hirta) Restoration Genetics	seeds
Ukrainetz, Nicholas K.; Yanchuk, Alvin D.; Mansfield, Shawn D.	10.1139/cjfr-2017-0367	2018	Canadian Journal of Forest Research	Climatic Drivers of Genotype–Environment Interactions in Lodgepole Pine Based on Multi-Environment Trial Data and a Factor Analytic Model of Additive Covariance	seeds
Katičić Bogdan, Ida, Davorin Kajba, Zlatko Šatović, Silvio Schüler, Saša Bogdan, University of Zagreb, Faculty of Forestry, Department of Forest Genetics, Dendrology and Botany, Svetošimunska 25, HR-10000 Zagreb, Croatia, and others	10.15177/seefor.18-09	2018	South-east European forestry	Genetic Diversity of Pedunculate Oak (Quercus robur L.) in Clonal Seed Orchards in Croatia, Assessed by Nuclear and Chloroplast Microsatellites	seeds
Gugger, Paul F.; Liang, Christina T.; Sork, Victoria L.; Hodgskiss, Paul; Wright, Jessica W.	10.1111/eva.12534	2018	Evolutionary Applications	Applying landscape genomic tools to forest management and restoration of Hawaiian koa ( <i>Acacia koa</i> ) in a changing environment	seeds
Port, Lauren E.; Young, Frank L.; Pan, William L.	10.2134/cftm2017.03.0024	2017	Crop, Forage & Turfgrass Management	Producing High-Residue, No-Till Fallow in the Low-Rainfall Zone of the Pacific Northwest	seeds
De Vitis, Marcello; Abbandonato, Holly; Dixon, Kingsley; Laverack, Giles; Bonomi, Costantino; Pedrini, Simone	10.3390/su9101682	2017	Sustainability	The European Native Seed Industry: Characterization and Perspectives in Grassland Restoration	seeds
Zhu, Qin; Liao, Bo-Yong; Li, Pei; Li, Jun-Cheng; Deng, Xiao-Mei; Hu, Xin-Sheng; Chen, Xiao-Yang	10.1371/journal.pone.0184456	2017	PLOS ONE	Phylogeographic pattern suggests a general northeastward dispersal in the distribution of Machilus pauhoi in South China	seeds
Warwell, Marcus V.; Shaw, Ruth G.	10.3732/ajb.1700139	2017	American Journal of Botany	Climate-related genetic variation in a threatened tree species, <i>Pinus albicaulis</i>	seeds
Johnson, R.C.; Leger, E.A.; Vance-Borland, Ken	10.1016/j.rama.2017.01.004	2017	Rangeland Ecology & Management	Genecology of Thurber’s Needlegrass ( Achnatherum Thurberianum [Piper] Barkworth) in the Western United States	seeds
Mosner, E., Eimert, K., Hüwe, U., Ziegenhagen, B., Janßen, A., & Leyer, I.	10.1007/s11295-017-1142-z	2017	Tree Genetics & Genomes	Revisiting the Provenance Delineation of a Widespread Shrub, Frangula Alnus—the Role of Spatial, Temporal and Environmental Patterns	seeds
Listl, Daniela; Poschlod, Peter; Reisch, Christoph	10.1016/j.bse.2017.01.007	2017	Biochemical Systematics and Ecology	Genetic variation of liverleaf ( Hepatica nobilis Schreb.) in Bavaria against the background of seed transfer guidelines in forestry and restoration	seeds
Chaney, Lindsay; Richardson, Bryce A.; Germino, Matthew J.	10.1111/eva.12440	2017	Evolutionary Applications	Climate drives adaptive genetic responses associated with survival in big sagebrush ( <i>Artemisia tridentata</i> )	seeds
Thomas, E., Gil Tobón, C., Gutiérrez, J. P., Alcázar Caicedo, C., Moscoso Higuita, L. G., Becerra, L. A., Loo, J., & González, M. A.	10.1007/s10531-016-1274-8	2017	Biodiversity and Conservation	Genetic diversity of Enterolobium cyclocarpum in Colombian seasonally dry tropical forest: implications for conservation and restoration	seeds
Chen, Zhi-Qiang; Karlsson, Bo; Wu, Harry X.	10.1007/s11295-017-1103-6	2017	Tree Genetics & Genomes	Patterns of additive genotype-by-environment interaction in tree height of Norway spruce in southern and central Sweden	seeds
Brabec, Martha M.; Germino, Matthew J.; Richardson, Bryce A.	10.1111/1365-2664.12679	2017	Journal of Applied Ecology	Climate adaption and post-fire restoration of a foundational perennial in cold desert: insights from intraspecific variation in response to weather	seeds
Villeneuve, Isabelle, Mohammed S. Lamhamedi, Lahcen Benomar, André Rainville, Josianne DeBlois, Jean Beaulieu, and others	10.3389/fpls.2016.01450	2016	Frontiers in Plant Science	Morpho-Physiological Variation of White Spruce Seedlings from Various Seed Sources and Implications for Deployment under Climate Change	seeds
Lu, Pengxin; Parker, William C.; Colombo, Stephen J.; Man, Rongzhou	10.1111/1365-2664.12647	2016	Journal of Applied Ecology	Restructuring tree provenance test data to conform to reciprocal transplant experiments for detecting local adaptation	seeds
Brown, James A.; Beatty, Gemma E.; Finlay, Caroline M. V.; Montgomery, W. Ian; Tosh, David G.; Provan, Jim	10.1007/s11295-016-1020-0	2016	Tree Genetics & Genomes	Genetic analyses reveal high levels of seed and pollen flow in hawthorn (Crataegus monogyna Jacq.), a key component of hedgerows	seeds
Taïbi, K., del Campo, A. D., Aguado, A., & Mulet, J. M.	10.1016/j.jenvman.2016.02.014	2016	Journal of Environmental Management	Early establishment response of different Pinus nigra ssp. salzmanii seed sources on contrasting environments: Implications for future reforestation programs and assisted population migration	seeds
Thwe-Thwe-Win; Hirao, Tomonori; Goto, Susumu	10.1007/s10592-015-0777-2	2016	Conservation Genetics	Genetic composition of exotic and native teak (Tectona grandis) in Myanmar as revealed by cpSNP and nrSSR markers	seeds
Kerr, Gary; Stokes, Victoria; Peace, Andrew; Fletcher, Alan; Samuel, Sam; Mackintosh, Hamish; Mason, W.L.	10.1139/cjfr-2015-0303	2016	Canadian Journal of Forest Research	No seed zone effects on the survival, growth, and stem form of Pacific silver fir ( <i>Abies amabilis</i> ) in Britain	seeds
Johnson, R. C.; Vance-Borland, Ken	10.1371/journal.pone.0148982	2016	PLOS ONE	Linking Genetic Variation in Adaptive Plant Traits to Climate in Tetraploid and Octoploid Basin Wildrye [Leymus cinereus (Scribn. & Merr.) A. Love] in the Western U.S.	seeds
Liepe, Katharina J.; Hamann, Andreas; Smets, Pia; Fitzpatrick, Connor R.; Aitken, Sally N.	10.1111/eva.12345	2016	Evolutionary Applications	Adaptation of lodgepole pine and interior spruce to climate: implications for reforestation in a warming world	seeds
√ñzel, Halil; Ayan, Sezgin; Isajev, Vasilije	10.2298/GENSR1602653O	2016	Genetika	Inter population variability of frost-resistance in provenances of scot pines (Pinusylvestris L.R. hamata Steven) in Turkey	seeds
Benito-Garzón, M., & Fernández-Manjarrés, J. F.	10.1007/s11056-015-9481-9	2015	New Forests	Testing scenarios for assisted migration of forest trees in Europe	seeds
Butterfield, Bradley J.; Wood, Troy E.	10.1007/s11258-015-0510-8	2015	Plant Ecology	Local climate and cultivation, but not ploidy, predict functional trait variation in Bouteloua gracilis (Poaceae)	seeds
Beatty, Gemma E.; Montgomery, W. Ian; Tosh, David G.; Provan, Jim	10.1007/s11295-015-0919-1	2015	Tree Genetics & Genomes	Genetic provenance and best practice woodland management: a case study in native alder (Alnus glutinosa)	seeds
Chakraborty, Debojyoti; Wang, Tongli; Andre, Konrad; Konnert, Monika; Lexer, Manfred J.; Matulla, Christoph; Schueler, Silvio	10.1371/journal.pone.0136357	2015	PLOS ONE	Selecting Populations for Non-Analogous Climate Conditions Using Universal Response Functions: The Case of Douglas-Fir in Central Europe	seeds
Jones, T.A.; Monaco, T.A.; Rigby, C.W.	10.12952/journal.elementa.000047	2015	Elementa: Science of the Anthropocene	The potential of novel native plant materials for the restoration of novel ecosystems	seeds
Iwazumi, Masakazu G.; Aizawa, Mineaki; Watanabe, Atsushi; Goto, Susumu	10.1007/s10310-014-0477-7	2015	Journal of Forest Research	Highly polymorphic nuclear microsatellite markers reveal detailed patterns of genetic variation in natural populations of Yezo spruce in Hokkaido	seeds
Thwe-Thwe-Win; Hirao, Tomonori; Watanabe, Atsushi; Goto, Susumu	10.1177/194008291500800118	2015	Tropical Conservation Science	Current Genetic Structure of Teak ( <i>Tectona Grandis</i> ) in Myanmar Based on Newly Developed Chloroplast Single Nucleotide Polymorphism and Nuclear Simple Sequence Repeat Markers	seeds
Johnson, Richard C.; Horning, Matthew E.; Espeland, Erin K.; Vance-Borland, Ken	10.1111/eva.12240	2015	Evolutionary Applications	Relating adaptive genetic traits to climate for Sandberg bluegrass from the intermountain western United States	seeds
Brancalion, Pedro H.S.; Rodrigues, Ricardo R.; Oliveira, Giancarlo C.X.	10.1080/17550874.2013.879941	2015	Plant Ecology & Diversity	When and how could common gardens be useful in the ecological restoration of long-lived tropical plants as an aid to the selection of seed sources?	seeds
Kilkenny, Francis F.	10.3375/043.035.0110	2015	Natural Areas Journal	Genecological Approaches to Predicting the Effects of Climate Change on Plant Populations	seeds
Boshier, David; Broadhurst, Linda; Cornelius, Jonathan; Gallo, Leonardo; Koskela, Jarkko; Loo, Judy; Petrokofsky, Gillian; St Clair, Bradley	10.1186/s13750-015-0046-3	2015	Environmental Evidence	Is local best? Examining the evidence for local adaptation in trees and its scale	seeds
Kramer, Andrea T.; Larkin, Daniel J.; Fant, Jeremie B.	10.3375/043.035.0119	2015	Natural Areas Journal	Assessing Potential Seed Transfer Zones for Five Forb Species from the Great Basin Floristic Region, USA	seeds
De Kort, Hanne; Mergeay, Joachim; Vander Mijnsbrugge, Kristine; Decocq, Guillaume; Maccherini, Simona; Kehlet Bruun, Hans Henrik; Honnay, Olivier; Vandepitte, Katrien	10.1111/1365-2664.12305	2014	Journal of Applied Ecology	An evaluation of seed zone delineation using phenotypic and population genomic data on black alder <i>Alnus glutinosa</i>	seeds
Triest, Ludwig; Sierens, Tim; Terer, Taita	10.1007/s10750-013-1584-8	2014	Hydrobiologia	Diversity and fine-scale spatial genetic structure of Cyperus papyrus populations in Lake Naivasha (Kenya) using microsatellite markers	seeds
O’Neill, G. A., Stoehr, M., & Jaquish, B.	10.1016/j.foreco.2014.05.039	2014	Forest Ecology and Management	Quantifying safe seed transfer distance and impacts of tree breeding on adaptation	seeds
Rehfeldt, G. E., Jaquish, B. C., Sáenz-Romero, C., Joyce, D. G., Leites, L. P., Bradley St Clair, J., & López-Upton, J.	10.1016/j.foreco.2014.02.040	2014	Forest Ecology and Management	Comparative genetic responses to climate in the varieties of Pinus ponderosa and Pseudotsuga menziesii: Reforestation	seeds
Bower, Andrew D.; Clair, J. Bradley St.; Erickson, Vicky	10.1890/13-0285.1	2014	Ecological Applications	Generalized provisional seed zones for native plants	seeds
Richardson, Bryce A.; Kitchen, Stanley G.; Pendleton, Rosemary L.; Pendleton, Burton K.; Germino, Matthew J.; Rehfeldt, Gerald E.; Meyer, Susan E.	10.1890/13-0587.1	2014	Ecological Applications	Adaptive responses reveal contemporary and future ecotypes in a desert shrub	seeds
Dhar, Amalesh; Balliet, Nicole; Hawkins, Christopher D.B.	10.1080/02827581.2014.881541	2014	Scandinavian Journal of Forest Research	Variability in height growth, survival and nursery carryover effect of <i>Betula papyrifera</i> provenances	seeds
Ruiz-Talonia, L. F., Sánchez-Vargas, N. M., Bayuelo-Jiménez, J. S., Lara-Cabrera, S. I., & Sáenz-Romero, C.	10.1515/sg-2014-0019	2014	Silvae Genetica	Altitudinal genetic variation among native Pinus patula provenances: performance in two locations, seed zone delineation and adaptation to climate change	seeds
Popov, E.B.	10.17221/14/2014-JFS	2014	Journal of Forest Science	Results of 20 years old Douglas-fir provenance experiment established on the northern slopes of Rila Mountain in Bulgaria	seeds
Johnson, R.C.; Hellier, Barbara C.; Vance-Borland, Ken W.	10.1139/cjb-2013-0046	2013	Botany	Genecology and seed zones for tapertip onion in the US Great Basin	seeds
Bradley St. Clair, John; Kilkenny, Francis F.; Johnson, Richard C.; Shaw, Nancy L.; Weaver, George	10.1111/eva.12077	2013	Evolutionary Applications	Genetic variation in adaptive traits and seed transfer zones for <i>Pseudoroegneria spicata</i> (bluebunch wheatgrass) in the northwestern United States	seeds
Aspinwall, Michael J.; Lowry, David B.; Taylor, Samuel H.; Juenger, Thomas E.; Hawkes, Christine V.; Johnson, Mari-Vaughn V.; Kiniry, James R.; Fay, Philip A.	10.1111/nph.12341	2013	New Phytologist	Genotypic variation in traits linked to climate and aboveground productivity in a widespread C <sub>4</sub> grass: evidence for a functional trait syndrome	seeds
Williams, Mary I.; Dumroese, R. Kasten	10.5849/jof.13-016	2013	Journal of Forestry	Preparing for Climate Change: Forestry and Assisted Migration	seeds
Joyce, Dennis G.; Rehfeldt, Gerald E.	10.1016/j.foreco.2012.12.024	2013	Forest Ecology and Management	Climatic niche, ecological genetics, and impact of climate change on eastern white pine (Pinus strobus L.): Guidelines for land managers	seeds
Severns, Paul M.; Bradford, Emma; Liston, Aaron	10.1111/ddi.12004	2012	Diversity and Distributions	Whole genome duplication in a threatened grassland plant and the efficacy of seed transfer zones	seeds
Porter, R.B.; Lacourse, T.; Hawkins, B.J.; Yanchuk, A.	10.1016/j.foreco.2012.11.017	2013	Forest Ecology and Management	Adaptive variation in growth, phenology, cold tolerance and nitrogen fixation of red alder (Alnus rubra Bong.)	seeds
Hamann, Andreas; Aitken, Sally N.	10.1111/j.1472-4642.2012.00945.x	2013	Diversity and Distributions	Conservation planning under climate change: accounting for adaptive potential and migration capacity in species distribution models	seeds
Viherä-Aarnio, A., Kostiainen, K., Piispanen, R., Saranpää, P., & Vapaavuori, E.	10.1016/j.foreco.2012.10.030	2013	Forest Ecology and Management	Effects of seed transfers on yield and stem defects of silver birch (Betula pendula Roth)	seeds
Loya-Rebollar, E., Sáenz-Romero, C., Lindig-Cisneros, R. A., Lobit, P., Villegas-Moreno, J. A., & Sánchez-Vargas, N. M.	10.1515/sg-2013-0011	2013	Silvae Genetica	Clinal variation in Pinus hartwegii populations and its application for adaptation to climate change	seeds
Viveros-Viveros, H., Camarillo-Luna, A. R., Sáenz-Romero, C., & Aparicio-Rentería, A.	10.4067/S0717-92002013000200006	2013	Bosque (Valdivia)	Variaci√≥n altitudinal en caracteres morfol√≥gicos de Pinus patula en el estado de Oaxaca (M√©xico) y su uso en la zonificaci√≥n	seeds
Johnson, R.C.; Cashman, M.J.; Vance-Borland, K.	10.2111/REM-D-11-00165.1	2012	Rangeland Ecology & Management	Genecology and Seed Zones for Indian Ricegrass Collected in the Southwestern United States	seeds
Gylander, Tim; Hamann, Andreas; Brouard, Jean S.; Thomas, Barb R.	10.1371/journal.pone.0044303	2012	PLoS ONE	The Potential of Aspen Clonal Forestry in Alberta: Breeding Regions and Estimates of Genetic Gain from Selection	seeds
Hawkins, Christopher D.B.; Dhar, Amalesh	10.1080/02827581.2012.671356	2012	Scandinavian Journal of Forest Research	Spring bud phenology of 18 <i>Betula papyrifera</i> populations in British Columbia	seeds
Pedlar, John; McKenney, Daniel; Beaulieu, Jean; Colombo, Stephen; McLachlan, Jason; O'Neill, Gregory	10.5558/tfc2011-093	2011	The Forestry Chronicle	The implementation of assisted migrationin Canadian forests	seeds
Salmela, Matti J.; Cavers, Stephen; Cottrell, Joan E.; Iason, Glenn R.; Ennos, Richard A.	10.1016/j.foreco.2011.05.037	2011	Forest Ecology and Management	Seasonal patterns of photochemical capacity and spring phenology reveal genetic differentiation among native Scots pine (Pinus sylvestris L.) populations in Scotland	seeds
Mamo, Negash; Nigusie, Diriba; Tigabu, Mulualem; Teketay, Demel; Fekadu, Miftah	10.1007/s11676-011-0187-3	2011	Journal of Forestry Research	Longevity of Juniperus procera seed lots under different storage conditions: implications for ex situ conservation in seed banks	seeds
Carles, S.; Lamhamedi, M. S.; Beaulieu, J.; Stowe, D. C.; Margolis, H. A.	10.1007/s11056-011-9247-y	2011	New Forests	Differences in growth and mineral nutrition of seedlings produced from ten white spruce seed orchards	seeds
Hamann, Andreas; Gylander, Tim; Chen, Pei-yu	10.1007/s11295-010-0341-7	2011	Tree Genetics & Genomes	Developing seed zones and transfer guidelines with multivariate regression trees	seeds
Goto, Susumu; Iijima, Hayato; Ogawa, Hitomi; Ohya, Kazumi	10.1111/j.1526-100X.2009.00568.x	2011	Restoration Ecology	Outbreeding Depression Caused by Intraspecific Hybridization Between Local and Nonlocal Genotypes in Abies sachalinensis	seeds
Miller, Stephanie A.; Bartow, Amy; Gisler, Melanie; Ward, Kimiora; Young, Amy S.; Kaye, Thomas N.	10.1111/j.1526-100X.2010.00702.x	2011	Restoration Ecology	Can an Ecoregion Serve as a Seed Transfer Zone? Evidence from a Common Garden Study with Five Native Species	seeds
Salmela, M. J.; Cavers, S.; Wachowiak, W.; Cottrell, J. E.; Iason, G. R.; Ennos, R. A.	10.1093/forestry/cpq036	2010	Forestry	Understanding the evolution of native pinewoods in Scotland will benefit their future management and conservation	seeds
Johnson, R. C.; Erickson, Vicky J.; Mandel, Nancy L.; St Clair, J. Bradley; Vance-Borland, Kenneth W.	10.1139/B10-047	2010	Botany	Mapping genetic variation and seed zones for <i>Bromus carinatus</i> in the Blue Mountains of eastern Oregon, USAIn this article, mention of companies or trade names does not constitute an endorsement of any product or procedure.	seeds
Thomson, Ashley M.; Crowe, Kevin A.; Parker, William H.	10.1139/X10-112	2010	Canadian Journal of Forest Research	Optimal white spruce breeding zones for Ontario under current and future climates	seeds
Gonzalo-Turpin, H.; Barre, P.; Gibert, A.; Grisard, A.; West, C. P.; Hazard, L.	10.1007/s10592-009-9927-8	2010	Conservation Genetics	Co-occurring patterns of endophyte infection and genetic structure in the alpine grass, Festuca eskia: implications for seed sourcing in ecological restoration	seeds
Sutherland, B. G.; Belaj, A.; Nier, S.; Cottrell, J. E.; P Vaughan, S.; Hubert, J.; Russell, K.	10.1111/j.1365-294X.2009.04376.x	2010	Molecular Ecology	Molecular biodiversity and population structure in common ash (Fraxinus excelsior L.) in Britain: implications for conservation: BIODIVERSITY IN BRITISH FRAXINUS EXCELSIOR	seeds
Lutcher, L. K.; Schillinger, W. F.; Wuest, S. B.; Christensen, N. W.; Wysocki, D. J.	10.2134/agronj2009.0403	2010	Agronomy Journal	Phosphorus Fertilization of Late-Planted Winter Wheat into No-Till Fallow	seeds
Bradbury, Gordon J.; Beadle, Chris L.; Potts, Brad M.	10.1007/s11056-009-9160-9	2010	New Forests	Genetic control in the survival, growth and form of Acacia melanoxylon	seeds
Malaval, S.; Lauga, B.; Regnault-Roger, C.; Largier, G.	10.1111/j.1654-109X.2009.01055.x	2010	Applied Vegetation Science	Combined definition of seed transfer guidelines for ecological restoration in the French Pyrenees	seeds
Vander Mijnsbrugge, Kristine; Bischoff, Armin; Smith, Barbara	10.1016/j.baae.2009.09.002	2010	Basic and Applied Ecology	A question of origin: Where and how to collect seed for ecological restoration	seeds
Jensen, Jan Svejgaard; Hansen, Jon Kehlet	10.1080/02827581.2010.512873	2010	Scandinavian Journal of Forest Research	Genetic variation in responses to different soil water treatments in <i>Quercus robur</i> L.	seeds
Meyer, Susan E.; Allen, Phil S.	10.1017/S0960258509990122	2009	Seed Science Research	Predicting seed dormancy loss and germination timing for <i>Bromus tectorum</i> in a semi-arid environment using hydrothermal time models	seeds
Galatowitsch, Susan; Frelich, Lee; Phillips-Mao, Laura	10.1016/j.biocon.2009.03.030	2009	Biological Conservation	Regional climate change adaptation strategies for biodiversity conservation in a midcontinental region of North America	seeds
Barbour, Robert C.; Forster, Lynne G.; Baker, Susan C.; Steane, Dorothy A.; Potts, Bradley M.	10.1111/j.1523-1739.2009.01247.x	2009	Conservation Biology	Biodiversity Consequences of Genetic Variation in Bark Characteristics within a Foundation Tree Species	seeds
McKenney, D., Pedlar, J., & O’Neill, G.	10.5558/tfc85258-2	2009	The Forestry Chronicle	Climate change and forest seed zones: Past trends, future prospects and challenges to ponder	seeds
Viveros-Viveros, H., Sáenz-Romero, C., Vargas-Hernández, J. J., López-Upton, J., Ramírez-Valverde, G., & Santacruz-Varela, A.	10.1016/j.foreco.2008.10.021	2009	Forest Ecology and Management	Altitudinal genetic variation in Pinus hartwegii Lindl. I: Height growth, shoot phenology, and frost damage in seedlings	seeds
Debnárová, G., & Šmelková, Ľ.	10.17221/4/2008-JFS	2008	Journal of Forest Science	Seasonal fluctuation in germination of short and long-term stored Norway spruce (<i>Picea abies</i> [L.] Karst.) seeds	seeds
Crowe, Kevin A.; Parker, William H.	10.1007/s10584-007-9373-x	2008	Climatic Change	Using portfolio theory to guide reforestation and restoration under climate change scenarios	seeds
Bewick, L.S.; Young, F.L.; Alldredge, J.R.; Young, D.L.	10.1016/j.cropro.2007.11.013	2008	Crop Protection	Agronomics and economics of no-till facultative wheat in the Pacific Northwest, USA	seeds
Bower, Andrew D.; Aitken, Sally N.	10.3732/ajb.95.1.66	2008	American Journal of Botany	Ecological genetics and seed transfer guidelines for <i>Pinus albicaulis</i> (Pinaceae)	seeds
Kim, In-Sik; Kwon, Hae-Yun; Ryu, Keun-Ok; Choi, Wan Yong	10.1515/sg-2008-0020	2008	Silvae Genetica	Provenance by Site Interaction of Pinus densiflora in Korea	seeds
Sáenz-Romero, C., & Tapia-Olivares, B. L.	10.1515/sg-2008-0025	2008	Silvae Genetica	Genetic Variation in Frost Damage and Seed Zone Delineation within an Altitudinal Transect of Pinus devoniana (P. michoacana) in Mexico	seeds
Liston, Aaron; Parker-Defeniks, Mariah; Syring, John V.; Willyard, Ann; Cronn, Richard	10.1111/j.1365-294X.2007.03461.x	2007	Molecular Ecology	Interspecific phylogenetic analysis enhances intraspecific phylogeographical inference: a case study in Pinus lambertiana	seeds
Bradley St Clair, J.; Howe, Glenn T.	10.1111/j.1365-2486.2007.01385.x	2007	Global Change Biology	Genetic maladaptation of coastal Douglas-fir seedlings to future climates	seeds
Bucci, G., González-Martínez, S. C., Le Provost, G., Plomion, C., Ribeiro, M. M., Sebastiani, F., Alía, R., & Vendramin, G. G.	10.1111/j.1365-294X.2007.03275.x	2007	Molecular Ecology	Range-wide phylogeography and gene zones in Pinus pinaster Ait. revealed by chloroplast microsatellite markers	seeds
Ferrazzini, Diana; Monteleone, Ignazio; Belletti, Piero	10.1051/forest:2006100	2007	Annals of Forest Science	Genetic variability and divergence among Italian populations of common ash ( <i>Fraxinus excelsior</i> L.)	seeds
Rebetzke, G.J.; Richards, R.A.; Fettell, N.A.; Long, M.; Condon, A.G.; Forrester, R.I.; Botwright, T.L.	10.1016/j.fcr.2006.05.001	2007	Field Crops Research	Genotypic increases in coleoptile length improves stand establishment, vigour and grain yield of deep-sown wheat	seeds
Blada, I.; Popescu, F.	10.1515/sg-2007-0023	2007	Silvae Genetica	Swiss Stone Pine Provenance Experiment in Romania: II Variation in Growth and Branching Traits to Age 14	seeds
Sáenz-Romero, C., Guzmán-Reyna, R. R., & Rehfeldt, G. E.	10.1016/j.foreco.2006.04.014	2006	Forest Ecology and Management	Altitudinal genetic variation among Pinus oocarpa populations in Michoac√°n, Mexico	seeds
Ying, Cheng C.; Yanchuk, Alvin D.	10.1016/j.foreco.2006.02.028	2006	Forest Ecology and Management	The development of British Columbia's tree seed transfer guidelines: Purpose, concept, methodology, and implementation	seeds
McKay, John K.; Christian, Caroline E.; Harrison, Susan; Rice, Kevin J.	10.1111/j.1526-100X.2005.00058.x	2005	Restoration Ecology	"How Local Is Local?"-A Review of Practical and Conceptual Issues in the Genetics of Restoration	seeds
Crowe, Kevin A; Parker, William H	10.1139/x05-041	2005	Canadian Journal of Forest Research	Provisional breeding zone determination modeled as a maximal covering location problem	seeds
Erickson, Vicky J; Mandel, Nancy L; Sorensen, Frank C	10.1139/b04-141	2004	Canadian Journal of Botany	Landscape patterns of phenotypic variation and population structuring in a selfing grass, <i>Elymus glaucus</i> (blue wildrye)	seeds
Kleinschmit, J√∂rg R.G; Kownatzki, Dierk; Gregorius, Hans-Rolf	10.1016/j.foreco.2004.05.037	2004	Forest Ecology and Management	Adaptational Characteristics of Autochthonous Populations—Consequences for Provenance Delineation	seeds
O'Neill, Gregory A; Aitken, Sally N	10.1139/x03-227	2004	Canadian Journal of Forest Research	Area-based breeding zones to minimize maladaptation	seeds
Verzino, G; Carranza, C; Ledesma, M; Joseau, J; Di Rienzo, J	10.1016/S0378-1127(02)00124-X	2003	Forest Ecology and Management	Adaptive genetic variation of Prosopis chilensis (Mol) Stuntz	seeds
Benowicz, A., L’Hirondelle, S., & El-Kassaby, Y. A.	10.1016/S0378-1127(00)00607-1	2001	Forest Ecology and Management	Patterns of genetic variation in mountain hemlock (Tsuga mertensiana (Bong.) Carr.) with respect to height growth and frost hardiness	seeds
Martin, Duncan J	10.1016/S0960-1481(01)00038-6	2001	Renewable Energy	Accelerated biogas production without leachate recycle	seeds
O'Neill, Gregory A.; Dawson, Ian; Sotelo-Montes, Carmen; Guarino, Luigi; Guariguata, Manuel; Current, Dean; Weber, John C.	10.1023/A:1016644706237	2001	Biodiversity and Conservation	[No title found]	seeds
Parker, William H.	10.1023/A:1006736019650	2000	New Forests	[No title found]	seeds
Hamann, A; Koshy, M.P; Namkoong, G; Ying, C.C	10.1016/S0378-1127(99)00284-4	2000	Forest Ecology and Management	Genotype√óenvironment interactions in Alnus rubra: developing seed zones and seed-transfer guidelines with spatial statistics and GIS	seeds
Lindgren, D.; Ying, C.C.	10.1023/A:1006708213824	2000	New Forests	[No title found]	seeds
Aparicio-Rentería, A., Viveros-Viveros, H., Hernández-Villa, J., Sáenz-Romero, C., Ruiz-Montiel, C., & Pineda Posadas, J. A.	10.21829/myb.2020.2621962	2020	Madera y Bosques	Zonificaci√≥n altitudinal de Pinus patula a partir de conos y semillas en la sierra de Huayacocotla, Veracruz, M√©xico	seeds
Sáenz-Romero, Cuauhtémoc, Gerald E. Rehfeldt, José Carmen Soto-Correa, Selene Aguilar-Aguilar, Verónica Zamarripa-Morales, and Javier López-Upton	10.35196/rfm.2012.2.111	2012	Revista Fitotecnia Mexicana	ALTITUDINAL GENETIC VARIATION AMONG Pinus pseudostrobus POPULATIONS FROM MICHOAC√ÅN, M√âXICO. TWO LOCATION SHADEHOUSE TEST RESULTS	seeds
Ballian, Dalibor; Isajev, Vasilije; Danicic, Vanja; Cvjetkovic, Branislav; Bogunic, Faruk; Mataruga, Milan	10.2298/GENSR1303895B	2013	Genetika	Genetic differentiation in seed stands of European beech (Fagus sylvatica L.) in part of Bosnia and Herzegovina	seeds
Gray, Laura K.; Gylander, Tim; Mbogga, Michael S.; Chen, Pei-yu; Hamann, Andreas	10.1890/10-1054.1	2011	Ecological Applications	Assisted migration to address climate change: recommendations for aspen reforestation in western Canada	seeds
M. Ivanković, M. Popovic, Ida Katičić, Gregor von Wuehlisch, Saša Bogdan	NA	2011	Sumarski List	KVANTITATIVNA GENETSKA VARIJABILNOST PROVENIJENCIJA OBIƒåNE BUKVE (Fagus sylvatica L.) IZ JUGOISTOƒåNE EUROPE	seeds
Ivankovic, Mladen; Popovic, Maja; Bogdan, Saša	NA	2011	Sumarski List	VARIJABILNOST MORFOMETRIJSKIH SVOJSTAVA ≈ΩIREVA I VISINA SADNICA HRASTA LU≈ΩNJAKA (QUERCUS ROBUR L.) IZ SJEMENSKIH SASTOJINA U HRVATSKOJ	seeds
Ballian, Dalibor; Ivankovi, Mladen; Gra√®an, Joso; Peri, Sanja; Marjanovi, Hrvoje; Bobinac, Martin; Slade, Danko	10.5586/asbp.2010.024	2010	Acta Societatis Botanicorum Poloniae	Analysis of pubescent oak (Quercus pubescens Willd.) by means of chloroplast DNA (cpDNA) in the western part of the Balkan Peninsula	seeds
Saenz-Romero, C; Snively, Amy E; Lindig-Cisneros, R	NA	2003	Silvae Genetica	Conservation and Restoration of Pine Forest Genetic Resources in Mexico	seeds
Fortini, Lucas B.; Kaiser, Lauren R.; Vorsino, Adam E.; Paxton, Eben H.; Jacobi, James D.	10.1002/ece3.3451	2017	Ecology and Evolution	Assessing the potential of translocating vulnerable forest birds by searching for novel and enduring climatic ranges	animals_not_relevant
Daly, Jacob A.; Buhlmann, Kurt A.; Todd, Brian D.; Moore, Clinton T.; Peaden, J. Mark; Tuberville, Tracey D.	10.1002/jwmg.21758	2019	The Journal of Wildlife Management	Survival and Movements of Head‐started Mojave Desert Tortoises	animals_not_relevant
Fonseca Aguilar Francisco; Madeira, Fernando M.; Crespo Eduardo; Rebelo Rui	NA	2018	The Herpetological Journal	Rediscovery of the golden-striped salamander Chioglossa lusitanica of Sintra, Portugal	animals_not_relevant
Jonasson, Kristin A.; Guglielmo, Christopher G.	10.1093/jmammal/gyw119	2016	Journal of Mammalogy	Sex differences in torpor use of spring migrating silver-haired bats (Lasionycteris noctivagans)	animals_not_relevant
Tainio, Anna, Risto K. Heikkinen, Janne Heliölä, Alistair Hunt, Paul Watkiss, Stefan Fronzek, and others	10.1007/s10113-014-0684-y	2016	Regional Environmental Change	Conservation of grassland butterflies in Finland under a changing climate	animals_not_relevant
Jones, Menna E.; Jarman, Peter J.; Lees, Caroline M.; Hesterman, Heather; Hamede, Rodrigo K.; Mooney, Nick J.; Mann, Dydee; Pukk, Chrissy E.; Bergfeld, Jemma; McCallum, Hamish	10.1007/s10393-007-0120-6	2007	EcoHealth	Conservation Management of Tasmanian Devils in the Context of an Emerging, Extinction-threatening Disease: Devil Facial Tumor Disease	animals_not_relevant
Pascual-Rico, Roberto, José Antonio Sánchez-Zapata, Joan Navarro, Sergio Eguía, José Daniel Anadón, and Francisco Botella	10.1007/s10530-020-02265-x	2020	Biological Invasions	Ecological niche overlap between co-occurring native and exotic ungulates: insights for a conservation conflict	animals_not_relevant
Burke, Ryan J.; Fitzsimmons, Jay M.; Kerr, Jeremy T.	10.1007/s10531-011-0088-y	2011	Biodiversity and Conservation	A Mobility Index for Canadian Butterfly Species Based on Naturalists’ Knowledge	animals_not_relevant
Woolaver, Lance G.; Nichols, Rina K.; Morton, Eugene S.; Stutchbury, Bridget J. M.	10.1007/s10592-013-0444-4	2013	Conservation Genetics	Population Genetics and Relatedness in a Critically Endangered Island Raptor, Ridgway’s Hawk Buteo Ridgwayi	animals_not_relevant
Michaelides, Sozos; Cole, Nik; Funk, Stephan M.	10.1007/s10592-014-0691-z	2015	Conservation Genetics	Translocation retains genetic diversity of a threatened endemic reptile in Mauritius	animals_not_relevant
Mathur, Samarth; Tomeƒçek, John M.; Heniff, Ashlyn; Luna, Ryan; DeWoody, J. Andrew	10.1007/s10592-019-01218-9	2019	Conservation Genetics	Evidence of genetic erosion in a peripheral population of a North American game bird: the Montezuma quail (Cyrtonyx montezumae)	animals_not_relevant
Wilson, Robert J.; Maclean, Ilya M. D.	10.1007/s10841-010-9342-y	2011	Journal of Insect Conservation	Recent evidence for the climate change threat to Lepidoptera and other insects	animals_not_relevant
Völler, Eva, Estève Boutaud, and Thorsten Assmann	10.1007/s10841-017-0043-7	2018	Journal of Insect Conservation	The pace of range expansion: a long-term study on the flightless ground beetle Carabus hortensis (Coleoptera: Carabidae)	animals_not_relevant
Schaub, Michael; Pradel, Roger; Lebreton, Jean-Dominique	10.1016/j.biocon.2003.11.002	2004	Biological Conservation	Is the reintroduced white stork (Ciconia ciconia) population in Switzerland self-sustainable?	animals_not_relevant
Kuussaari, Mikko, Risto K. Heikkinen, Janne Heliölä, Miska Luoto, Marianne Mayer, Susu Rytteri, and others	10.1016/j.biocon.2015.05.011	2015	Biological Conservation	Successful translocation of the threatened Clouded Apollo butterfly (Parnassius mnemosyne) and metapopulation establishment in southern Finland	animals_not_relevant
Payne, Benjamin Luke, and Jakob Bro-Jørgensen	10.1016/j.biocon.2016.07.018	2016	Biological Conservation	A framework for prioritizing conservation translocations to mimic natural ecological processes under climate change: A case study with African antelopes	animals_not_relevant
Rytteri, Susu; Kuussaari, Mikko; Saastamoinen, Marjo; Ovaskainen, Otso	10.1016/j.biocon.2017.09.018	2017	Biological Conservation	Can we predict the expansion rate of a translocated butterfly population based on a priori estimated movement rates?	animals_not_relevant
Skikne, Sarah A.; Borker, Abraham L.; Terrill, Ryan S.; Zavaleta, Erika	10.1016/j.biocon.2020.108597	2020	Biological Conservation	Predictors of past avian translocation outcomes inform feasibility of future efforts under climate change	animals_not_relevant
Robinson, Jacqueline A.; Brown, Caitlin; Kim, Bernard Y.; Lohmueller, Kirk E.; Wayne, Robert K.	10.1016/j.cub.2018.08.066	2018	Current Biology	Purging of Strongly Deleterious Mutations Explains Long-Term Persistence and Absence of Inbreeding Depression in Island Foxes	animals_not_relevant
Sáenz-Romero, Cuauhtémoc, Gerald E. Rehfeldt, Pierre Duval, and Roberto A. Lindig-Cisneros	10.1016/j.foreco.2012.03.004	2012	Forest Ecology and Management	Abies religiosa habitat prediction in climatic change scenarios and implications for monarch butterfly conservation in Mexico	animals_not_relevant
Ferrarini, Alessandro; Alatalo, Juha M.; Gustin, Marco	10.1016/j.scitotenv.2017.03.027	2017	Science of The Total Environment	Climate change will seriously impact bird species dwelling above the treeline: A prospective study for the Italian Alps	animals_not_relevant
Martin, Robert D.	10.1023/A:1005563113546	2000	International Journal of Primatology	Origins, Diversity and Relationships of Lemurs	animals_not_relevant
Saremi, Nedda F., Megan A. Supple, Ashley Byrne, James A. Cahill, Luiz Lehmann Coutinho, Love Dalén, and others	10.1038/s41467-019-12741-1	2019	Nature Communications	Puma genomes from North and South America provide insights into the genomic consequences of inbreeding	animals_not_relevant
Sirois-Delisle, Catherine; Kerr, Jeremy T.	10.1038/s41598-018-32665-y	2018	Scientific Reports	Climate change-driven range losses among bumblebee species are poised to accelerate	animals_not_relevant
Sherwin, William B.; Timms, Peter; Wilcken, Jonathan; Houlden, Bronwyn	10.1046/j.1523-1739.2000.99384.x	2000	Conservation Biology	Analysis and Conservation Implications of Koala Genetics	animals_not_relevant
Short, Jeff; Copley, Peter; Ruykys, Laura; Morris, Keith; Read, John; Moseby, Katherine	10.1071/WR19021	2019	Wildlife Research	Review of translocations of the greater stick-nest rat (Leporillus conditor): lessons learnt to facilitate ongoing recovery	animals_not_relevant
Kasperbauer, T. J.	10.1080/21550085.2017.1291831	2017	Ethics, Policy & Environment	Should We Bring Back the Passenger Pigeon? The Ethics of De-Extinction	animals_not_relevant
Phillips, Ben L., Martha M. Muñoz, Amberlee Hatcher, Stewart L. Macdonald, John Llewelyn, Vanessa Lucy, and others	10.1111/1365-2435.12609	2016	Functional Ecology	Heat hardening in a tropical lizard: geographic variation explained by the predictability and variance in environmental temperatures	animals_not_relevant
Mueller, Emmi A.; Wisnoski, Nathan I.; Peralta, Ariane L.; Lennon, Jay T.	10.1111/1365-2435.13493	2020	Functional Ecology	Microbial rescue effects: How microbiomes can save hosts from extinction	animals_not_relevant
Griffiths, R. A.	10.1111/acv.12348	2017	Animal Conservation	Which amphibians should qualify for the ark?	animals_not_relevant
McLennan, E. A.; Grueber, C. E.; Wise, P.; Belov, K.; Hogg, C. J.	10.1111/acv.12589	2020	Animal Conservation	Mixing genetically differentiated populations successfully boosts diversity of an endangered carnivore	animals_not_relevant
Magige, Flora J.	10.1111/aje.12075	2013	African Journal of Ecology	Rodent species diversity in relation to altitudinal gradient in Northern Serengeti, Tanzania	animals_not_relevant
Purwandana, Deni; Ariefiandy, Achmad; Imansyah, M. Jeri; Ciofi, Claudio; Forsyth, David M.; Gormley, Andrew M.; Rudiharto, Heru; Seno, Aganto; Fordham, Damien A.; Gillespie, Graeme; Jessop, Tim S.	10.1111/ecog.01300	2015	Ecography	Evaluating environmental, demographic and genetic effects on population-level survival in an island endemic	animals_not_relevant
Helbing, Felix; Fartmann, Thomas; Poniatowski, Dominik	10.1111/eea.12952	2020	Entomologia Experimentalis et Applicata	Suction samplers are a valuable tool to sample arthropod assemblages for conservation translocation	animals_not_relevant
Parrott, M. L.; Coetsee, A. L.; Hartnett, C. M.; Magrath, M. J. L.	10.1111/izy.12157	2017	International Zoo Yearbook	New hope for the Eastern barred bandicoot <i>Perameles gunnii</i> after 27 years of recovery effort	animals_not_relevant
Andersen, Liselotte Wesley; Kahlert, Johnny	10.1111/j.1095-8312.2011.01833.x	2012	Biological Journal of the Linnean Society	Genetic indications of translocated and stocked grey partridges (Perdix perdix): does the indigenous Danish grey partridge still exist?: EXISTENCE OF INDIGENOUS DANISH GREY PARTRIDGE?	animals_not_relevant
Arribas, Paula, Pedro Abellán, Josefa Velasco, David T. Bilton, Andrés Millán, and David Sánchez-Fernández	10.1111/j.1365-2486.2012.02691.x	2012	Global Change Biology	Evaluating drivers of vulnerability to climate change: a guide for insect conservation strategies	animals_not_relevant
Fordham, Damien A.; Watts, Michael J.; Delean, Steven; Brook, Brook W.; Heard, Lee M.B.; Bull, C.M.	10.1111/j.1365-2486.2012.02742.x	2012	Global Change Biology	Managed relocation as an adaptation strategy for mitigating climate change threats to the persistence of an endangered lizard	animals_not_relevant
McGuire, Liam P.; Guglielmo, Christopher G.; Mackenzie, Stuart A.; Taylor, Philip D.	10.1111/j.1365-2656.2011.01912.x	2012	Journal of Animal Ecology	Migratory stopover in the long-distance migrant silver-haired bat, <i>Lasionycteris noctivagans</i>: <i>Bat migration stopover</i>	animals_not_relevant
Ieronymidou, Christina; Collar, Nigel J.; Dolman, Paul M.	10.1111/j.1474-919X.2011.01211.x	2012	Ibis	Endemic Cyprus Warbler Sylvia melanothorax and colonizing Sardinian Warbler Sylvia melanocephala show different habitat associations: Cyprus Warbler and Sardinian Warbler habitats	animals_not_relevant
Willis, Stephen G.; Hill, Jane K.; Thomas, Chris D.; Roy, David B.; Fox, Richard; Blakeley, David S.; Huntley, Brian	10.1111/j.1755-263X.2008.00043.x	2009	Conservation Letters	Assisted colonization in a changing climate: a test-study using two U.K. butterflies	animals_not_relevant
Sutherland, William J.; Armstrong, Doug; Butchart, Stuart H. M; Earnhardt, Joanne M.; Ewen, John; Jamieson, Ian; Jones, Carl G.; Lee, Rebecca; Newbery, Peter; Nichols, James D.; Parker, Kevin A.; Sarrazin, Fran√ßois; Seddon, Philip J.; Shah, Nirmal; Tatayah, Vikash	10.1111/j.1755-263X.2010.00113.x	2010	Conservation Letters	Standards for documenting and monitoring bird reintroduction projects: Reintroduction standards	animals_not_relevant
Pacioni, Carlo; Hunt, Helen; Allentoft, Morten E.; Vaughan, Timothy G.; Wayne, Adrian F.; Baynes, Alexander; Haouchar, Dalal; Dortch, Joe; Bunce, Michael	10.1111/mec.13430	2015	Molecular Ecology	Genetic diversity loss in a biodiversity hotspot: ancient DNA quantifies genetic decline and former connectivity in a critically endangered marsupial	animals_not_relevant
Martin, Rowan O.; Sebele, Lovelater; Koeslag, Ann; Curtis, Odette; Abadi, Fitsum; Amar, Arjun	10.1111/oik.01058	2014	Oikos	Phenological shifts assist colonisation of a novel environment in a range-expanding raptor	animals_not_relevant
Kerr, J. T.; Pindar, A.; Galpern, P.; Packer, L.; Potts, S. G.; Roberts, S. M.; Rasmont, P.; Schweiger, O.; Colla, S. R.; Richardson, L. L.; Wagner, D. L.; Gall, L. F.; Sikes, D. S.; Pantoja, A.	10.1126/science.350.6258.287	2015	Science	Relocation risky for bumblebee colonies--Response	animals_not_relevant
Rašić, Gordana, Nancy Endersby-Harshman, Warsito Tantowijoyo, Anjali Goundar, Vanessa White, Qiong Yang, and others	10.1186/s13071-015-1230-6	2015	Parasites & Vectors	Aedes aegypti has spatially structured and seasonally stable populations in Yogyakarta, Indonesia	animals_not_relevant
Morueta-Holme, Naia, Camilla Fløjgaard, and Jens-Christian Svenning	10.1371/journal.pone.0010360	2010	PLoS ONE	Climate Change Risks and Conservation Implications for a Threatened Small-Range Mammal Species	animals_not_relevant
Richmond, Orien M. W.; McEntee, Jay P.; Hijmans, Robert J.; Brashares, Justin S.	10.1371/journal.pone.0012899	2010	PLoS ONE	Is the Climate Right for Pleistocene Rewilding? Using Species Distribution Models to Extrapolate Climatic Suitability for Mammals across Continents	animals_not_relevant
Griffiths, Christine J., Nicolas Zuël, Vikash Tatayah, Carl G. Jones, Owen Griffiths, and Stephen Harris	10.1371/journal.pone.0039395	2012	PLoS ONE	The Welfare Implications of Using Exotic Tortoises as Ecological Replacements	animals_not_relevant
Mazaris, Antonios D., Alexandra D. Papanikolaou, Morgane Barbet-Massin, Athanasios S. Kallimanis, Frédéric Jiguet, Dirk S. Schmeller, and others	10.1371/journal.pone.0059640	2013	PLoS ONE	Evaluating the Connectivity of a Protected Areas' Network under the Prism of Global Change: The Efficiency of the European Natura 2000 Network for Four Birds of Prey	animals_not_relevant
Buckland, Steeves, Nik C. Cole, Jim J. Groombridge, Clemens Küpper, Terry Burke, Deborah A. Dawson, and others	10.1371/journal.pone.0093387	2014	PLoS ONE	High Risks of Losing Genetic Diversity in an Endemic Mauritian Gecko: Implications for Conservation	animals_not_relevant
McGuire, Liam P.; Jonasson, Kristin A.; Guglielmo, Christopher G.	10.1371/journal.pone.0115724	2014	PLoS ONE	Bats on a Budget: Torpor-Assisted Migration Saves Time and Energy	animals_not_relevant
Vaeokhaw, Sakawrat; Ngoprasert, Dusit; Swatdipong, Akarapong; Gale, George A.; Klinsawat, Worata; Vichitsoonthonkul, Taweerat	10.2192/URSUS-D-18-00013.2	2020	Ursus	Effects of a highway on the genetic diversity of Asiatic black bears	animals_not_relevant
Rendall, Ar; Coetsee, Al; Sutherland, Dr	10.3354/esr00893	2018	Endangered Species Research	Predicting suitable release sites for assisted colonisations: a case study of eastern barred bandicoots	animals_not_relevant
Groenewegen, Rebecca; Harley, Dan; Hill, Richard; Coulson, Graeme	10.1071/WR16198	2018	Wildlife Research	Assisted colonisation trial of the eastern barred bandicoot (Perameles gunnii) to a fox-free island	animals_not_relevant
Freifeld, Holly B.; Plentovich, Sheldon; Farmer, Chris; Kohley, Charles R.; Luscomb, Peter; Work, Thierry M.; Tsukayama, Daniel; Wallace, George E.; MacDonald, Mark A.; Conant, Sheila	10.1016/j.biocon.2016.05.006	2016	Biological Conservation	Long-distance translocations to create a second millerbird population and reduce extinction risk	animals_not_relevant
Carroll, Matthew J.; Anderson, Barbara J.; Brereton, Tom M.; Knight, Sarah J.; Kudrna, Ottakar; Thomas, Chris D.	10.1016/j.biocon.2009.04.010	2009	Biological Conservation	Climate change and translocations: The potential to re-establish two regionally-extinct butterfly species in Britain	animals_not_relevant
Adams-Hosking, Christine, Clive McAlpine, Jonathan R. Rhodes, Hedley S. Grantham, and Patrick T. Moss	10.1111/j.1472-4642.2012.00881.x	2012	Diversity and Distributions	Modelling changes in the distribution of the critical food resources of a specialist folivore in response to climate change	animals_not_relevant
Chauvenet, Aliénor L. M., John G. Ewen, Doug Armstrong, and Nathalie Pettorelli	10.1111/1365-2664.12150	2013	Journal of Applied Ecology	EDITOR'S CHOICE: Saving the hihi under climate change: a case for assisted colonization	animals_not_relevant
Dade, M. C.; Pauli, N.; Mitchell, N. J.	10.1111/acv.12150	2014	Animal Conservation	Mapping a new future: using spatial multiple criteria analysis to identify novel habitats for assisted colonization of endangered species: Multiple criteria analysis to guide assisted colonization	animals_not_relevant
Deb, Jiban Chandra; Phinn, Stuart; Butt, Nathalie; McAlpine, Clive A.	10.1007/s11027-018-9810-3	2019	Mitigation and Adaptation Strategies for Global Change	Adaptive management and planning for the conservation of four threatened large Asian mammals in a changing climate	animals_not_relevant
Garnett, Stephen T., Kerstin K. Zander, Shannon Hagerman, Terre A. Satterfield, and Jürgen Meyerhoff	10.1017/S0030605316001058	2018	Oryx	Social preferences for adaptation measures to conserve Australian birds threatened by climate change	animals_not_relevant
Grant, Laura; Johnson, Chris; Thiessen, Conrad	10.1007/s10531-019-01789-6	2019	Biodiversity and Conservation	Evaluating the efficacy of translocation: maintaining habitat key to long-term success for an imperiled population of an at-risk species	animals_not_relevant
Hagger, Valerie; Fisher, Diana; Schmidt, Susanne; Blomberg, Simon	10.1111/j.1442-9993.2012.02437.x	2013	Austral Ecology	Assessing the vulnerability of an assemblage of subtropical rainforest vertebrate species to climate change in south-east Queensland: VULNERABILITY OF RAINFOREST VERTEBRATES	animals_not_relevant
Harrington, Lauren A.; Moehrenschlager, Axel; Gelling, Merryl; Atkinson, Rob P. D.; Hughes, Joelene; Macdonald, David W.	10.1111/cobi.12021	2013	Conservation Biology	Conflicting and Complementary Ethics of Animal Welfare Considerations in Reintroductions: Welfare in Reintroductions	animals_not_relevant
Hedrick, Philip W.; Peterson, Rolf O.; Vucetich, Leah M.; Adams, Jennifer R.; Vucetich, John A.	10.1007/s10592-014-0604-1	2014	Conservation Genetics	Genetic rescue in Isle Royale wolves: genetic analysis and the collapse of the population	animals_not_relevant
Heikkinen, Risto K.; P√∂yry, Juha; Virkkala, Raimo; Bocedi, Greta; Kuussaari, Mikko; Schweiger, Oliver; Settele, Josef; Travis, Justin M.J.	10.1016/j.biocon.2015.09.028	2015	Biological Conservation	Modelling potential success of conservation translocations of a specialist grassland butterfly	animals_not_relevant
Helmstedt, K. J.; Possingham, H. P.	10.1111/acv.12319	2017	Animal Conservation	Costs are key when reintroducing threatened species to multiple release sites	animals_not_relevant
Homburg, Katharina; Brandt, Patric; Drees, Claudia; Assmann, Thorsten	10.1007/s10841-014-9685-x	2014	Journal of Insect Conservation	Evolutionarily significant units in a flightless ground beetle show different climate niches and high extinction risk due to climate change	animals_not_relevant
Hotta, Masanobu; Tsuyama, Ikutaro; Nakao, Katsuhiro; Ozeki, Masaaki; Higa, Motoki; Kominami, Yuji; Hamada, Takashi; Matsui, Tetsuya; Yasuda, Masatsugu; Tanaka, Nobuyuki	10.1186/s12898-019-0238-8	2019	BMC Ecology	Modeling future wildlife habitat suitability: serious climate change impacts on the potential distribution of the Rock Ptarmigan Lagopus muta japonica in Japan‚Äôs northern Alps	animals_not_relevant
Jaeschke, Anja; Bittner, Torsten; Reineking, Bj√∂rn; Beierkuhnlein, Carl	10.1111/j.1752-4598.2012.00194.x	2013	Insect Conservation and Diversity	Can they keep up with climate change? - Integrating specific dispersal abilities of protected Odonata in species distribution modelling: <i>Dispersal ability and climate change</i>	animals_not_relevant
Kemink, K. M.; Kesler, D. C.	10.1111/acv.12015	2013	Animal Conservation	Using movement ecology to inform translocation efforts: a case study with an endangered lekking bird species: Movement ecology informs translocation efforts	animals_not_relevant
Landis, D. A.; Fiedler, A. K.; Hamm, C. A.; Cuthrell, D. L.; Schools, E. H.; Pearsall, D. R.; Herbert, M. E.; Doran, P. J.	10.1007/s10841-011-9398-3	2012	Journal of Insect Conservation	Insect conservation in Michigan prairie fen: addressing the challenge of global change	animals_not_relevant
Laws, Rebecca J.; Kesler, Dylan C.	10.1016/j.biocon.2012.05.016	2012	Biological Conservation	A Bayesian network approach for selecting translocation sites for endangered island birds	animals_not_relevant
Baloun, Dylan E.; Guglielmo, Christopher G.	10.1242/jeb.196691	2019	The Journal of Experimental Biology	Energetics of migratory bats during stopover: a test of the torpor-assisted migration hypothesis	animals_not_relevant
Landmann, Armin	NA	2015	Vogelwarte	Bestandsschutz, Bestandsstützung, Wiederansiedlung oder Aus- wilderung - Wie kann oder soll der Waldrapp Geronticus eremita geschützt werden?	animals_not_relevant
Seddon, Philip J; Moro, Dorian; Mitchell, Nicola J; Chauvenet, Alienor L M; Mawson, Peter R	NA	NA	NA	9 Proactive conservation or planned invasion? Past, current and future use of assisted colonisation	animals_not_relevant
Moro, Dorian; Hayward, Matt W; Seddon, Philip J; Armstrong, Doug P	NA	NA	NA	20 Reintroduction biology of Australian and New Zealand fauna: progress, emerging themes and future directions	animals_not_relevant
Franklin, Donald C.; Reside, April E.; Garnett, Stephen T.	10.1002/9781118845028.ch9	2014	Applied Studies in Climate Adaptation	Management options for bird conservation in the face of climate change	animals_not_relevant
Koehler, Sally; Gilmore, Daniel; Newell, David	10.7882/AZ.2014.043	2015	Australian Zoologist	Translocation of the threatened Growling Grass Frog <i>Litoria raniformis</i> : a case study	animals_not_relevant
Cassey, Phillip; Vall-Llosera, Miquel; Dyer Ellie; Blackburn Tim M.	10.1515/9783110438666-006	2015	Biological Invasions in Changing Ecosystems	2. The Biogeography of Avian Invasions: History, Accident and Market Trade	animals_not_relevant
Mitchell, Nicola; Hipsey, Matthew; Arnall, Sophie; McGrath, Gavan; Tareque, Hasnein; Kuchling, Gerald; Vogwill, Ryan; Sivapalan, Murugesu; Porter, Warren; Kearney, Michael	10.3390/biology2010001	2012	Biology	Linking Eco-Energetics and Eco-Hydrology to Select Sites for the Assisted Colonization of Australia‚Äôs Rarest Reptile	animals_not_relevant
Dietl, Gregory P; Flessa, Karl W	NA	NA	NA	CONSERVATION PALEOBIOLOGY	animals_not_relevant
Mazaris, Antonios D., Alexandra D. Papanikolaou, Morgane Barbet-Massin, Athanasios S. Kallimanis, Frédéric Jiguet, Dirk S. Schmeller, and others	10.1371/journal.pone.0059640	2013	PLoS ONE	Evaluating the Connectivity of a Protected Areas' Network under the Prism of Global Change: The Efficiency of the European Natura 2000 Network for Four Birds of Prey	animals_not_relevant
Elkins, Norman	NA	1983	NA	Weather and bird behaviour	animals_not_relevant
Fari√±as-Franco, Jose M.; Sanderson, William G.; Roberts, Dai	10.1002/aqc.2496	2016	Aquatic Conservation: Marine and Freshwater Ecosystems	Phenotypic differences may limit the potential for habitat restoration involving species translocation: a case study of shape ecophenotypes in different populations of <i>Modiolus modiolus</i> (Mollusca: Bivalvia): SHAPE ECOPHENOTYPES IN <i>M</i> . <i>MODIOLUS</i>	aquatic_marine_not_relevant
Quigley, Kate M.; Bay, Line K.; Oppen, Madeleine J. H.	10.1002/ece3.5616	2019	Ecology and Evolution	The active spread of adaptive variation for reef resilience	aquatic_marine_not_relevant
van Oppen, M. J. H., E. Puill-Stephan, P. Lundgren, G. De’ath, and L. K. Bay	10.1007/s00338-014-1145-2	2014	Coral Reefs	First-generation fitness consequences of interpopulational hybridisation in a Great Barrier Reef coral and its implications for assisted migration management	aquatic_marine_not_relevant
Purcell, Kevin M.; Stockwell, Craig A.	10.1007/s10530-014-0753-7	2015	Biological Invasions	An evaluation of the genetic structure and post-introduction dispersal of a non-native invasive fish to the North Island of New Zealand	aquatic_marine_not_relevant
Maschinski, Joyce, Michael S. Ross, Hong Liu, Joe O’Brien, Eric J. von Wettberg, and Kristin E. Haskins	10.1007/s10584-011-0083-z	2011	Climatic Change	Sinking ships: conservation options for endemic taxa threatened by sea level rise	aquatic_marine_not_relevant
Fidelman, Pedro; McGrath, Chris; Newlands, Maxine; Dobbs, Kirstin; Jago, Belinda; Hussey, Karen	10.1016/j.envsci.2019.04.016	2019	Environmental Science & Policy	Regulatory implications of coral reef restoration and adaptation under a changing climate	aquatic_marine_not_relevant
Dumeier, Arlena C.; Lorenz, Armin W.; Kiel, Ellen	10.1016/j.limno.2019.125726	2020	Limnologica	Active reintroduction of benthic invertebrates to increase stream biodiversity	aquatic_marine_not_relevant
Forsman, Zh; Maurin, P.; Parry, M.; Chung, A.; Sartor, C.; Hixon, Ma; Hughes, K.; Rodgers, K.; Knapp, Iss; Gulko, Da; Franklin, Ec; Del Rio Torres, L.; Chan, Nt; Wolke, Cs; Gates, Rd; Toonen, Rj	10.1016/j.marpol.2018.08.009	2018	Marine Policy	The first Hawai‚Äòi workshop for coral restoration & nurseries	aquatic_marine_not_relevant
Albright, Rebecca; Cooley, Sarah	10.1016/j.rsma.2019.100612	2019	Regional Studies in Marine Science	A review of interventions proposed to abate impacts of ocean acidification on coral reefs	aquatic_marine_not_relevant
Pandit, Shubha N.; Maitland, Bryan M.; Pandit, Laxmi K.; Poesch, Mark S.; Enders, Eva C.	10.1016/j.scitotenv.2017.03.228	2017	Science of The Total Environment	Climate change risks, extinction debt, and conservation implications for a threatened freshwater fish: Carmine shiner ( Notropis percobromus )	aquatic_marine_not_relevant
Schoepf, Verena; Carrion, Steven A.; Pfeifer, Svenja M.; Naugle, Melissa; Dugal, Laurence; Bruyn, Jennifer; McCulloch, Malcolm T.	10.1038/s41467-019-12065-0	2019	Nature Communications	Stress-resistant corals may not acclimatize to ocean warming but maintain heat tolerance under cooler temperatures	aquatic_marine_not_relevant
Manné, S., N. Poulet, and S. Dembski	10.1051/kmae/2013069	2013	Knowledge and Management of Aquatic Ecosystems	Colonisation of the Rhine basin by non-native gobiids: an update of the situation in France	aquatic_marine_not_relevant
Galloway, Benjamin T.; Muhlfeld, Clint C.; Guy, Christopher S.; Downs, Christopher C.; Fredenberg, Wade A.	10.1080/02755947.2016.1146177	2016	North American Journal of Fisheries Management	A Framework for Assessing the Feasibility of Native Fish Conservation Translocations: Applications to Threatened Bull Trout	aquatic_marine_not_relevant
Whiterod, Nick S.; Zukowski, Sylvia	10.1080/03721426.2019.1580920	2019	Transactions of the Royal Society of South Australia	It‚Äôs not there, but it could be: a renewed case for reintroduction of a keystone species into the Lower River Murray	aquatic_marine_not_relevant
Dietrich, Joseph P.; Boylen, Deborah A.; Thompson, Donald E.; Loboschefsky, Erik J.; Bravo, Claudia F.; Spangenberg, Dina K.; Ylitalo, Gina M.; Collier, Tracy K.; Fryer, Derek S.; Arkoosh, Mary R.; Loge, Frank J.	10.1080/08997659.2011.568859	2011	Journal of Aquatic Animal Health	An Evaluation of the Influence of Stock Origin and Out-migration History on the Disease Susceptibility and Survival of Juvenile Chinook Salmon	aquatic_marine_not_relevant
Abeli, T.; Dalrymple, S.E.; Mondoni, A.; Orsenigo, S.; Rossi, G.	10.1080/11263504.2014.980362	2014	Plant Biosystems - An International Journal Dealing with all Aspects of Plant Biology	Integrating a biogeographical approach into assisted colonization activities is urgently needed	aquatic_marine_not_relevant
Abelson, Avigdor	10.1093/icesjms/fsz226	2020	ICES Journal of Marine Science	Are We Sacrificing the Future of Coral Reefs on the Altar of the “Climate Change” Narrative?	aquatic_marine_not_relevant
Swan, Kelly D.; McPherson, Jana M.; Seddon, Philip J.; Moehrenschlager, Axel	10.1111/conl.12217	2016	Conservation Letters	Managing Marine Biodiversity: The Rising Diversity and Prevalence of Marine Conservation Translocations: Marine conservation translocations	aquatic_marine_not_relevant
Putnam, Hollie M.; Davidson, Jennifer M.; Gates, Ruth D.	10.1111/eva.12408	2016	Evolutionary Applications	Ocean acidification influences host DNA methylation and phenotypic plasticity in environmentally susceptible corals	aquatic_marine_not_relevant
Pavlova, Alexandra; Beheregaray, Luciano B.; Coleman, Rhys; Gilligan, Dean; Harrisson, Katherine A.; Ingram, Brett A.; Kearns, Joanne; Lamb, Annika M.; Lintermans, Mark; Lyon, Jarod; Nguyen, Thuy T. T.; Sasaki, Minami; Tonkin, Zeb; Yen, Jian D. L.; Sunnucks, Paul	10.1111/eva.12484	2017	Evolutionary Applications	Severe consequences of habitat fragmentation on genetic diversity of an endangered Australian freshwater fish: A call for assisted gene flow	aquatic_marine_not_relevant
Stoll, Stefan; Sundermann, Andrea; Lorenz, Armin W.; Kail, Jochem; Haase, Peter	10.1111/fwb.12068	2013	Freshwater Biology	Small and impoverished regional species pools constrain colonisation of restored river reaches by fishes: <i>Colonisation of restored river reaches by fishes</i>	aquatic_marine_not_relevant
Tonkin, Jonathan D.; Stoll, Stefan; Sundermann, Andrea; Haase, Peter	10.1111/fwb.12387	2014	Freshwater Biology	Dispersal distance and the pool of taxa, but not barriers, determine the colonisation of restored river reaches by benthic invertebrates	aquatic_marine_not_relevant
Oppen, Madeleine J. H.; Gates, Ruth D.; Blackall, Linda L.; Cantin, Neal; Chakravarti, Leela J.; Chan, Wing Y.; Cormick, Craig; Crean, Angela; Damjanovic, Katarina; Epstein, Hannah; Harrison, Peter L.; Jones, Thomas A.; Miller, Margaret; Pears, Rachel J.; Peplow, Lesa M.; Raftos, David A.; Schaffelke, Britta; Stewart, Kristen; Torda, Gergely; Wachenfeld, David; Weeks, Andrew R.; Putnam, Hollie M.	10.1111/gcb.13647	2017	Global Change Biology	Shifting paradigms in restoration of the world's coral reefs	aquatic_marine_not_relevant
Chakravarti, Leela J.; Beltran, Victor H.; van Oppen, Madeleine J. H.	10.1111/gcb.13702	2017	Global Change Biology	Rapid thermal adaptation in photosymbionts of reef-building corals	aquatic_marine_not_relevant
Cazelles, Kevin, Timothy Bartley, Matthew M. Guzzo, Marie‐Hélène Brice, Andrew S. MacDougall, Joseph R. Bennett, and others	10.1111/gcb.14829	2019	Global Change Biology	Homogenization of freshwater lakes: Recent compositional shifts in fish communities are explained by gamefish movement and not climate change	aquatic_marine_not_relevant
Matz, Mikhail V.; Treml, Eric A.; Haller, Benjamin C.	10.1111/gcb.15060	2020	Global Change Biology	Estimating the potential for coral adaptation to global warming across the Indo‚ÄêWest Pacific	aquatic_marine_not_relevant
Olden, Julian D.; Kennard, Mark J.; Lawler, Joshua J.; Poff, N. Leroy	10.1111/j.1523-1739.2010.01557.x	2011	Conservation Biology	Challenges and Opportunities in Implementing Managed Relocation for Conservation of Freshwater Species: Climate-Change Effects and Species Translocation	aquatic_marine_not_relevant
van Oppen, Madeleine J. H., Pim Bongaerts, Pedro Frade, Lesa M. Peplow, Sarah E. Boyd, Hieu T. Nim, and others	10.1111/mec.14763	2018	Molecular Ecology	Adaptation to reef habitats through selection on the coral animal and its associated microbiome	aquatic_marine_not_relevant
Rahmani, Mohammad Reza; Rahimian, Hassan; Ardalan, Mahnaz; Keshavmurthy, Shashank; Fontana, Silvia; Wallace, Carden C; Chen, Chaolun Allen	10.1186/1810-522X-52-40	2013	Zoological Studies	Acropora distribution patterns in the northern and northeastern Persian Gulf	aquatic_marine_not_relevant
Riegl, Bernhard M., Sam J. Purkis, Ashraf S. Al-Cibahy, Mohammed A. Abdel-Moati, and Ove Hoegh-Guldberg	10.1371/journal.pone.0024802	2011	PLoS ONE	Present Limits to Heat-Adaptability in Corals and Population-Level Responses to Climate Extremes	aquatic_marine_not_relevant
Sundermann, Andrea; Stoll, Stefan; Haase, Peter	10.1890/10-0607.1	2011	Ecological Applications	River restoration success depends on the species pool of the immediate surroundings	aquatic_marine_not_relevant
Maitland, Peter S.	10.3318/BIOE.2004.104.3.5	2004	Biology & Environment: Proceedings of the Royal Irish Academy	Ireland's Most Threatened and Rare Freshwater Fish: an International Perspective on Fish Conservation	aquatic_marine_not_relevant
Chan, Wing Yan, Lesa M. Peplow, Patricia Menéndez, Ary A. Hoffmann, and Madeleine J. H. van Oppen	10.3389/fmars.2018.00160	2018	Frontiers in Marine Science	Interspecific Hybridization May Provide Novel Opportunities for Coral Reef Restoration	aquatic_marine_not_relevant
Chakravarti, Leela J.; van Oppen, Madeleine J. H.	10.3389/fmars.2018.00227	2018	Frontiers in Marine Science	Experimental Evolution in Coral Photosymbionts as a Tool to Increase Thermal Tolerance	aquatic_marine_not_relevant
Filbee-Dexter, Karen; Smajdor, Anna	10.3389/fmars.2019.00020	2019	Frontiers in Marine Science	Ethics of Assisted Evolution in Marine Conservation	aquatic_marine_not_relevant
Peixoto, Raquel S.; Sweet, Michael; Bourne, David G.	10.3389/fmars.2019.00686	2019	Frontiers in Marine Science	Customized Medicine for Corals	aquatic_marine_not_relevant
Fellous, Alexandre; Shama, Lisa N. S.	10.3389/fmars.2019.00721	2019	Frontiers in Marine Science	Genome Survey of Chromatin-Modifying Enzymes in Threespine Stickleback: A Crucial Epigenetic Toolkit for Adaptation?	aquatic_marine_not_relevant
Furman, Bradley T.; Peterson, Bradley J.; Heck, Kenneth L.	10.3389/fmars.2020.00334	2020	Frontiers in Marine Science	Will the Florida Big Bend Area Become the Next Gulf of Mexico Reef Tract?	aquatic_marine_not_relevant
Damjanovic, Katarina, Madeleine J. H. van Oppen, Patricia Menéndez, and Linda L. Blackall	10.3389/fmicb.2019.01702	2019	Frontiers in Microbiology	Experimental Inoculation of Coral Recruits With Marine Bacteria Indicates Scope for Microbiome Manipulation in Acropora tenuis and Platygyra daedalea	aquatic_marine_not_relevant
Capinha, César, Eric R. Larson, Elena Tricarico, Julian D. Olden, and Francesca Gherardi	10.1111/cobi.12043	2013	Conservation Biology	Effects of Climate Change, Invasive Species, and Disease on the Distribution of Native European Crayfishes: Global Change and European Crayfishes	aquatic_marine_not_relevant
Chakona, Albert; Gouws, Gavin; Kadye, Wilbert T.; Jordaan, Martine S.; Swartz, Ernst R.	10.1002/aqc.3251	2020	Aquatic Conservation: Marine and Freshwater Ecosystems	Reconstruction of the historical distribution ranges of imperilled stream fishes from a global endemic hotspot based on molecular data: Implications for conservation of threatened taxa	aquatic_marine_not_relevant
Collyer, Michael L.; Heilveil, Jeffrey S.; Stockwell, Craig A.	10.1371/journal.pone.0022310	2011	PLoS ONE	Contemporary Evolutionary Divergence for a Protected Species following Assisted Colonization	aquatic_marine_not_relevant
Gibbin, Emma M., Gloria Massamba N’Siala, Leela J. Chakravarti, Michael D. Jarrold, and Piero Calosi	10.1038/s41598-017-17554-0	2017	Scientific Reports	The evolution of phenotypic plasticity under global change	aquatic_marine_not_relevant
Green, Bridget S.; Gardner, Caleb; Linnane, Adrian; Hawthorne, Peter J.	10.1371/journal.pone.0014160	2010	PLoS ONE	The Good, the Bad and the Recovery in an Assisted Migration	aquatic_marine_not_relevant
Green, Bridget S.; Pederson, Hugh; Gardner, Caleb	10.1080/10641262.2013.799389	2013	Reviews in Fisheries Science	Overlap of Home Ranges of Resident and Introduced Southern Rock Lobster after Translocation	aquatic_marine_not_relevant
Harvey, Bethany J.; Nash, Kirsty L.; Blanchard, Julia L.; Edwards, David P.	10.1002/ece3.4146	2018	Ecology and Evolution	Ecosystem-based management of coral reefs under climate change	aquatic_marine_not_relevant
Hiddink, J.G.; Ben Rais Lasram, F.; Cantrill, J.; Davies, A. J.	10.1111/j.1365-2486.2012.02698.x	2012	Global Change Biology	Keeping pace with climate change: what can we learn from the spread of Lessepsian migrants?	aquatic_marine_not_relevant
Hiscock, Keith; Bayley, Daniel; Pade, Nicolas; Lacey, Claire; Cox, Eilis; Enever, Robert	10.1002/aqc.2283	2013	Aquatic Conservation: Marine and Freshwater Ecosystems	Prioritizing action for recovery and conservation of marine species: a case study based on species of conservation importance around England: RECOVERY AND CONSERVATION OF MARINE SPECIES	aquatic_marine_not_relevant
Howells, Emily J.; Berkelmans, Ray; van Oppen, Madeleine J. H.; Willis, Bette L.; Bay, Line K.	10.1890/12-1257.1	2013	Ecology	Historical thermal regimes define limits to coral acclimatization	aquatic_marine_not_relevant
James, J., S. Nutbeam-Tuffs, J. Cable, A. Mrugała, N. Viñuela-Rodriguez, A. Petrusek, and others	10.1017/S0031182016002419	2017	Parasitology	The prevalence of <i>Aphanomyces astaci</i> in invasive signal crayfish from the UK and implications for native crayfish conservation	aquatic_marine_not_relevant
Jin, Young K.; Kininmonth, Stuart; Lundgren, Petra B.; van Oppen, Madeleine J. H.; Willis, Bette L.	10.1007/s00338-019-01873-x	2020	Coral Reefs	Predicting the spatial distribution of allele frequencies for a gene associated with tolerance to eutrophication and high temperature in the reef-building coral, Acropora millepora, on the Great Barrier Reef	aquatic_marine_not_relevant
Jin, Young K.; Lundgren, Petra; Lutz, Adrian; Raina, Jean-Baptiste; Howells, Emily J.; Paley, Allison S.; Willis, Bette L.; van Oppen, Madeleine J. H.	10.1126/sciadv.1500842	2016	Science Advances	Genetic markers for antioxidant capacity in a reef-building coral	aquatic_marine_not_relevant
Kenkel, Carly D.; Almanza, Albert T.; Matz, Mikhail V.	10.1890/14-2297.1	2015	Ecology	Fine-scale environmental specialization of reef-building corals might be limiting reef recovery in the Florida Keys	aquatic_marine_not_relevant
Aydin Örstan and Timothy A. Pearce	http://www.hawaii.edu/cowielab/Tentacle/Tentacle_24.pdf	2016	The Newsletter of the IUCN/SSC Mollusc Specialist Group	WHAT DETERMINES LONG TERM SUCCESS IN ASSISTED COLONIZATION OF LAND SNAILS? INSIGHTS FROM A 19TH CENTURY EXPERIMENT	aquatic_marine_not_relevant
Esmaeili, Hamid Reza; Masoudi, Mojtaba; Ebrahimi, Mehregan; Elmi, Amir	10.7508/iji.2016.01.001	2016	Iranian Journal of Ichthyology	Review Article Review of Aphanius farsicus: a critically endangered species (Teleostei: Cyprinodontidae) in Iran	aquatic_marine_not_relevant
Manné, S.; Poulet, N.; Dembski, S.	10.1051/kmae/2013069	2013	Knowledge and Management of Aquatic Ecosystems	Colonisation of the Rhine basin by non-native gobiids: an update of the situation in France	aquatic_marine_not_relevant
Green, Bridget S; Gardner, Caleb		2013	Lobsters: Biology, Management, Aquaculture and Fisheries	Enhancement of lobster Fisheries to improve yield and value	aquatic_marine_not_relevant
Aydın Örstan	http://www.hawaii.edu/cowielab/tentacle/tentacle_17.pdf	2009	The Newsletter of the IUCN/SSC Mollusc Specialist Group	WILL ASSISTED COLONIZATION BE A VIABLE OPTION TO SAVE TERRESTRIAL GASTROPODS THREATENED BY CLIMATE CHANGE?	aquatic_marine_not_relevant
Davidson, I.; Simkanin, C.	10.1126/science.322.5904.1048b	2008	Science	Skeptical of Assisted Colonization	aquatic_marine_not_relevant
Brescia, Fabrice M; Pöllabauer, Christine M; Potter, Murray A; Robertson, Alastair W	NA	2008	Molluscan Research	A review of the ecology and conservation of Placostylus(Mollusca: Gastropoda: Bulimulidae) in New Caledonia	aquatic_marine_not_relevant
Isagi, Yuji	10.18960/seitai.60.1_89	2010	Japanese Journal of Ecology	Importance of clonal structure and assisted colonization for researches of reproduction ecology of bamboo species.	plants_not_relevant
Zacarías–Eslava, Yunuhé; del Castillo, Rafael F.	NA	2010	Boletín de la Sociedad Botánica de México	Temperate plant communities in the Sierra Juárez, Oaxaca: altitudinal levels and possible implications associated with climate change	NA
Sáenz-Romero, Cuauhtémoc; Rehfeldt, Gerald E.; Ortega-Rodríguez, Juan M.; Marín-Togo, María Consuelo; Madrigal-Sánchez, Xavier	NA	2015	Botanical Sciences	PINUS LEIOPHYLLA SUITABLE HABITAT FOR 1961-1990 AND FUTURE CLIMATE	NA
Wershow, Samuel T.; DeChaine, Eric G.	10.1002/ajb2.1042	2018	American Journal of Botany	Retreat to refugia: Severe habitat contraction projected for endemic alpine plants of the Olympic Peninsula	plants_not_relevant
Boiffin, J., Badeau, V., & Bréda, N.	10.1002/eap.1448	2017	Ecological Applications	Species distribution models may misdirect assisted migration: insights from the introduction of Douglas-fir to Europe	plants_not_relevant
Yazzie, J. O., Fulé, P. Z., Kim, Y., & Sánchez Meador, A.	10.1002/eap.1944	2019	Ecological Applications	Diné Kinship as a Framework for Conserving Native Tree Species in Climate Change	plants_not_relevant
Gómez‐Pineda, E., Sáenz‐Romero, C., Ortega‐Rodríguez, J. M., Blanco‐García, A., Madrigal‐Sánchez, X., Lindig‐Cisneros, R., … Rehfeldt, G. E.	10.1002/eap.2041	2020	Ecological Applications	Suitable climatic habitat changes for Mexican conifers along altitudinal gradients under climatic change scenarios	plants_not_relevant
Whittet, Richard; Cavers, Stephen; Cottrell, Joan; Rosique-Esplugas, Cristina; Ennos, Richard	10.1002/ece3.3154	2017	Ecology and Evolution	Substantial variation in the timing of pollen production reduces reproductive synchrony between distant populations of <i>Pinus sylvestris</i> L. in Scotland	plants_not_relevant
Axelsson, Erik Petter; Senior, John Keith	10.1002/ece3.4616	2018	Ecology and Evolution	The extended consequences of genetic conductivity: Mating distance affects community phenotypes in Norway spruce	plants_not_relevant
Schneider, Richard R.; Devito, Kevin; Kettridge, Nicholas; Bayne, Erin	10.1002/eco.1707	2016	Ecohydrology	Moving beyond bioclimatic envelope models: integrating upland forest and peatland processes to predict ecosystem transitions under climate change in the western Canadian boreal plain: Western boreal ecosystem transitions under climate change	plants_not_relevant
Fahey, Robert T.	10.1002/ecs2.1209	2016	Ecosphere	Variation in responsiveness of woody plant leaf out phenology to anomalous spring onset	plants_not_relevant
Rohr, Jason R.; Johnson, Philip; Hickey, Christopher W.; Helm, Roger C.; Fritz, Alyce; Brasfield, Sandra	10.1002/etc.2036	2013	Environmental Toxicology and Chemistry	Implications of global climate change for natural resource damage assessment, restoration, and rehabilitation	plants_not_relevant
Pietruszka, Mariusz A.	10.1007/s00344-019-10026-x	2020	Journal of Plant Growth Regulation	Chemical Potential-Induced Wall State Transitions in Plant Cell Growth	plants_not_relevant
Argüelles-Moyao, Andrés, and Roberto Garibay-Orijel	10.1007/s00572-018-0841-0	2018	Mycorrhiza	Ectomycorrhizal fungal communities in high mountain conifer forests in central Mexico and their potential use in the assisted migration of Abies religiosa	plants_not_relevant
Barber, Quinn E.; Nielsen, Scott E.; Hamann, Andreas	10.1007/s10113-015-0870-6	2016	Regional Environmental Change	Assessing the vulnerability of rare plants using climate change velocity, habitat connectivity, and dispersal ability: a case study in Alberta, Canada	plants_not_relevant
Benito-Garzón, M., Fady, B., Davi, H., Vizcaíno-Palomar, N., & Fernández-Manjarrés, J.	10.1007/s10113-018-1277-y	2018	Regional Environmental Change	Trees on the move: using decision theory to compensate for climate change at the regional scale in forest social-ecological systems	plants_not_relevant
Frischbier, Nico; Nikolova, Petia Simeonova; Brang, Peter; Klumpp, Raphael; Aas, Gregor; Binder, Franz	10.1007/s10342-019-01222-1	2019	European Journal of Forest Research	Climate change adaptation with non-native tree species in Central European forests: early tree survival in a multi-site field trial	plants_not_relevant
Ramírez-Amezcua, Y., Steinmann, V. W., Ruiz-Sanchez, E., & Rojas-Soto, O. R.	10.1007/s10531-016-1094-x	2016	Biodiversity and Conservation	Mexican alpine plants in the face of global warming: potential extinction within a specialized assemblage of narrow endemics	plants_not_relevant
Barnes, Jessica Cavin; Delborne, Jason A.	10.1007/s10531-019-01814-8	2019	Biodiversity and Conservation	Rethinking restoration targets for American chestnut using species distribution modeling	plants_not_relevant
Park, Andrew; Talbot, Carolyn; Smith, Ryan	10.1007/s10584-018-2201-7	2018	Climatic Change	Trees for tomorrow: an evaluation framework to assess potential candidates for assisted migration to Manitoba‚Äôs forests	plants_not_relevant
Peterson St-Laurent, Guillaume; Hagerman, Shannon; Kozak, Robert	10.1007/s10584-018-2310-3	2018	Climatic Change	What risks matter? Public views about assisted migration and other climate-adaptive reforestation strategies	plants_not_relevant
Pautasso, M., Döring, T. F., Garbelotto, M., Pellis, L., & Jeger, M. J.	10.1007/s10658-012-9936-1	2012	European Journal of Plant Pathology	Impacts of Climate Change on Plant Diseases—Opinions and Trends	plants_not_relevant
Moir, Melinda L.; Vesk, Peter A.; Brennan, Karl E. C.; Hughes, Lesley; Keith, David A.; McCarthy, Michael A.; Coates, David J.; Barrett, Sarah	10.1007/s10841-011-9422-7	2012	Journal of Insect Conservation	A preliminary assessment of changes in plant-dwelling insects when threatened plants are translocated	plants_not_relevant
Iverson, Louis R.; McKenzie, Donald	10.1007/s10980-013-9885-x	2013	Landscape Ecology	Tree-species range shifts in a changing climate: detecting, modeling, assisting	plants_not_relevant
Prasad, Anantha M.; Iverson, Louis R.; Matthews, Stephen N.; Peters, Matthew P.	10.1007/s10980-016-0369-7	2016	Landscape Ecology	A multistage decision support framework to guide tree species management under climate change via habitat suitability and colonization models, and a knowledge-based scoring system	plants_not_relevant
Boulanger, Yan; Arseneault, Dominique; Boucher, Yan; Gauthier, Sylvie; Cyr, Dominic; Taylor, Anthony R.; Price, David T.; Dupuis, S√©bastien	10.1007/s10980-018-0761-6	2019	Landscape Ecology	Climate change will affect the ability of forest management to reduce gaps between current and presettlement forest composition in southeastern Canada	plants_not_relevant
Ren, Hai; Wang, Jun; Liu, Hong; Yuan, Lianlian; Xu, Yi; Zhang, Qianmei; Yu, Hui; Luo, Jian	10.1007/s11258-015-0515-3	2016	Plant Ecology	Conservation introduction resulted in similar reproductive success of Camellia changii compared with augmentation	plants_not_relevant
Wendelberger, Kristie S.; Maschinski, Joyce	10.1007/s11258-015-0521-5	2016	Plant Ecology	Assessing microsite and regeneration niche preferences through experimental reintroduction of the rare plant Tephrosia angustissima var. corallicola	plants_not_relevant
Reiter, Noushka; Whitfield, Julie; Pollard, Gail; Bedggood, Wendy; Argall, Mary; Dixon, Kingsley; Davis, Belinda; Swarts, Nigel	10.1007/s11258-015-0561-x	2016	Plant Ecology	Orchid re-introductions: an evaluation of success and ecological considerations using key comparative studies from Australia	plants_not_relevant
Castaldi, Cristiano; Marchi, Maurizio; Vacchiano, Giorgio; Corona, Piermaria	10.1007/s11676-019-01041-5	2019	Journal of Forestry Research	Douglas-fir climate sensitivity at two contrasting sites along the southern limit of the European planting range	plants_not_relevant
Smith, Paul L.	10.1007/s13199-014-0269-z	2014	Symbiosis	Lichen translocation with reference to species conservation and habitat restoration	plants_not_relevant
Spathelf, Peter; Stanturf, John; Kleine, Michael; Jandl, Robert; Chiatante, Donato; Bolte, Andreas	10.1007/s13595-018-0736-4	2018	Annals of Forest Science	Adaptive measures: integrating adaptive forest management and forest landscape restoration	plants_not_relevant
Van der Veken, Sebastiaan; De Frenne, Pieter; Baeten, Lander; Van Beek, Eric; Verheyen, Kris; Hermy, Martin	10.1016/j.baae.2011.10.007	2012	Basic and Applied Ecology	Experimental assessment of the survival and performance of forest herbs transplanted beyond their range limit	plants_not_relevant
Ogawa-Onishi, Yuko; Berry, Pam M.; Tanaka, Nobuyuki	10.1016/j.biocon.2010.04.021	2010	Biological Conservation	Assessing the potential impacts of climate change and their conservation implications in Japan: A case study of conifers	plants_not_relevant
Pautasso, Marco; Aas, Gregor; Queloz, Valentin; Holdenrieder, Ottmar	10.1016/j.biocon.2012.08.026	2013	Biological Conservation	European Ash (Fraxinus Excelsior) Dieback – A Conservation Biology Challenge	plants_not_relevant
Mekasha, Aklilu; Nigatu, Lisanework; Tesfaye, Kindie; Duncan, Alan J.	10.1016/j.biocon.2013.09.020	2013	Biological Conservation	Modeling the response of tropical highland herbaceous grassland species to climate change: The case of the Arsi Mountains of Ethiopia	plants_not_relevant
Matisons, Roberts ; Puriņa, Līga ; Adamovičs, Andis ; Robalte, Linda ; Jansons, Āris	10.1016/j.dendro.2017.08.004	2017	Dendrochronologia	European beech in its northeasternmost stands in Europe: Varying climate-growth relationships among generations and diameter classes	plants_not_relevant
Pecchi, Matteo; Marchi, Maurizio; Burton, Vanessa; Giannetti, Francesca; Moriondo, Marco; Bernetti, Iacopo; Bindi, Marco; Chirici, Gherardo	10.1016/j.ecolmodel.2019.108817	2019	Ecological Modelling	Species distribution modelling to support forest management. A literature review	plants_not_relevant
Valle-Díaz, O., Blanco-García, A., Bonfil, C., Paz, H., & Lindig-Cisneros, R.	10.1016/j.foreco.2009.07.001	2009	Forest Ecology and Management	Altitudinal range shift detected through seedling survival of Ceiba aesculifolia in an area under the influence of an urban heat island	plants_not_relevant
Woodall, C.W.; Nowak, D.J.; Liknes, G.C.; Westfall, J.A.	10.1016/j.foreco.2010.01.018	2010	Forest Ecology and Management	Assessing the potential for urban trees to facilitate forest tree migration in the eastern United States	plants_not_relevant
Day, J. K., & Pérez, D. M.	10.1016/j.foreco.2012.11.035	2013	Forest Ecology and Management	Reducing uncertainty and risk through forest management planning in British Columbia	plants_not_relevant
Yang, Jing; Pedlar, John H.; McKenney, Daniel W.; Weersink, Alfons	10.1016/j.foreco.2014.12.001	2015	Forest Ecology and Management	The development of universal response functions to facilitate climate-smart regeneration of black spruce and white pine in Ontario, Canada	plants_not_relevant
Vilà-Cabrera, Albert, Lluís Coll, Jordi Martínez-Vilalta, and Javier Retana	10.1016/j.foreco.2017.10.021	2018	Forest Ecology and Management	Forest management for adaptation to climate change in the Mediterranean basin: A synthesis of evidence	plants_not_relevant
Mahony, Colin R.; MacKenzie, Will H.; Aitken, Sally N.	10.1016/j.foreco.2017.12.036	2018	Forest Ecology and Management	Novel Climates: Trajectories of Climate Change beyond the Boundaries of British Columbia’s Forest Management Knowledge System	plants_not_relevant
North, Malcolm P.; Stevens, Jens T.; Greene, David F.; Coppoletta, Michelle; Knapp, Eric E.; Latimer, Andrew M.; Restaino, Christina M.; Tompkins, Ryan E.; Welch, Kevin R.; York, Rob A.; Young, Derek J.N.; Axelson, Jodi N.; Buckley, Tom N.; Estes, Becky L.; Hager, Rachel N.; Long, Jonathan W.; Meyer, Marc D.; Ostoja, Steven M.; Safford, Hugh D.; Shive, Kristen L.; Tubbesing, Carmen L.; Vice, Heat…	10.1016/j.foreco.2018.09.007	2019	Forest Ecology and Management	Tamm Review: Reforestation for resilience in dry western U.S. forests	plants_not_relevant
Hajjar, Reem; Kozak, Robert A.	10.1016/j.forpol.2015.08.004	2015	Forest Policy and Economics	Exploring public perceptions of forest adaptation strategies in Western Canada: Implications for policy-makers	plants_not_relevant
Klenk, Nicole L.; Larson, Brendon M.H.	10.1016/j.gloenvcha.2014.12.002	2015	Global Environmental Change	The assisted migration of western larch in British Columbia: A signal of institutional change in forestry in Canada?	plants_not_relevant
Al Farsi, Khalid A.A.Y.; Lupton, Darach; Hitchmough, James D.; Cameron, Ross W.F.	10.1016/j.jaridenv.2017.07.020	2017	Journal of Arid Environments	How fast can conifers climb mountains? Investigating the effects of a changing climate on the viability of Juniperus seravschanica within the mountains of Oman, and developing a conservation strategy for this tree species	plants_not_relevant
Peterson St-Laurent, Guillaume; Hagerman, Shannon; Findlater, Kieran M.; Kozak, Robert	10.1016/j.jenvman.2019.04.065	2019	Journal of Environmental Management	Public trust and knowledge in the context of emerging climate-adaptive forestry policies	plants_not_relevant
Chen, Jin; Cannon, Charles H.; Hu, Huabin	10.1016/j.tplants.2009.08.010	2009	Trends in Plant Science	Tropical botanical gardens: at the in situ ecosystem management frontier	plants_not_relevant
Almas, Andrew D.; Conway, Tenley M.	10.1016/j.ufug.2016.01.015	2016	Urban Forestry & Urban Greening	The role of native species in urban forest planning and practice: A case study of Carolinian Canada	plants_not_relevant
Volis, Sergei; Fogel, Keren; Tu, Tieyao; Sun, Hang; Zaretsky, Marianna	10.1016/j.ympev.2018.08.015	2018	Molecular Phylogenetics and Evolution	Evolutionary history and biogeography of Mandragora L. (Solanaceae)	plants_not_relevant
Ren, Hai; Zeng, Songjun; Li, Longna; Zhang, Qianmei; Yang, Long; Wang, Jun; Wang, Zhengfeng; Guo, Qinfeng	10.1017/S0030605311000615	2012	Oryx	Reintroduction of <i>Tigridiopalma magnifica</i> , a rare and Critically Endangered herb endemic to China	plants_not_relevant
Ren, Hai; Liu, Hong; Wang, Jun; Yuan, Lianlian; Cui, Xiaodong; Zhang, Qianmei; Fu, Lin; Chen, Hongfeng; Zhong, Wenchao; Yang, Keming; Guo, Qinfeng	10.1017/S0030605315000423	2016	Oryx	The use of grafted seedlings increases the success of conservation translocations of <i>Manglietia longipedunculata</i> (Magnoliaceae), a Critically Endangered tree	plants_not_relevant
Ferrarini, Alessandro; Selvaggi, Alberto; Abeli, Thomas; Alatalo, Juha M.; Orsenigo, Simone; Gentili, Rodolfo; Rossi, Graziano	10.1038/srep28542	2016	Scientific Reports	Planning for assisted colonization of plants in a warming world	plants_not_relevant
Gehring, Catherine A., Christopher M. Sthultz, Lluvia Flores-Rentería, Amy V. Whipple, and Thomas G. Whitham	10.1073/pnas.1704022114	2017	Proceedings of the National Academy of Sciences	Tree genetics defines fungal partner communities that may confer drought tolerance	plants_not_relevant
Dahl Kjær, Erik ,Lobo, Albin ; Myking, Tor	10.1080/02827581.2014.926098	2014	Scandinavian Journal of Forest Research	The role of exotic tree species in Nordic forestry	plants_not_relevant
Volis, Sergei; Tu, Tieyao; Deng, Tao; Zaretsky, Marianna; Fogel, Keren; Sun, Hang	10.1080/07929978.2015.1063922	2015	Israel Journal of Plant Sciences	Phylogeographic study of <i>Mandragora</i> L. reveals a case of ancient human assisted migration	plants_not_relevant
Davis, Emma L., Heather A. Hager, and Ze’ev Gedalof	10.1080/15230430.2017.1415625	2018	Arctic, Antarctic, and Alpine Research	Soil properties as constraints to seedling regeneration beyond alpine treelines in the Canadian Rocky Mountains	plants_not_relevant
Flagmeier, Maren, Peter M. Hollingsworth, David R. Genney, David G. Long, Jesús Muñoz, Eduardo Moreno-Jiménez, and others	10.1080/17550874.2016.1140845	2016	Plant Ecology & Diversity	Transplanting the leafy liverwort <i>Herbertus hutchinsiae</i> : a suitable conservation tool to maintain oceanic-montane liverwort-rich heath?	plants_not_relevant
Malanson, George P., Risto Virtanen, Andrea J. Britton, Borja Jiménez-Alfaro, Hong Qian, Alessandro Petraglia, and others	10.1080/24694452.2019.1677450	2020	Annals of the American Association of Geographers	Hemispheric- and Continental-Scale Patterns of Similarity in Mountain Tundra	plants_not_relevant
Findlater, Kieran M; St-Laurent, Guillaume Peterson; Hagerman, Shannon; Kozak, Robert	10.1088/1748-9326/ab7464	2020	Environmental Research Letters	Surprisingly malleable public preferences for climate adaptation in forests	plants_not_relevant
Benomar, Lahcen, Mohammed S Lamhamedi, Steeve Pepin, André Rainville, Marie-Claude Lambert, Hank A Margolis, and others	10.1093/aob/mcx174	2018	Annals of Botany	Thermal acclimation of photosynthesis and respiration of southern and northern white spruce seed sources tested along a regional climatic gradient indicates limited potential to cope with temperature warming	plants_not_relevant
Ahrens, Collin W.; James, Elizabeth A.	10.1093/jhered/esw009	2016	Journal of Heredity	Regional Genetic Structure and Environmental Variables Influence our Conservation Approach for Feather Heads ( <i>Ptilotus macrocephalus</i> )	plants_not_relevant
White, Mark A; Cornett, Meredith W; Frerker, Katie; Etterson, Julie R	10.1093/jofore/fvaa005	2020	Journal of Forestry	Partnerships to Take on Climate Change: Adaptation Forestry and Conifer Strongholds Projects in the Northwoods, Minnesota, USA	plants_not_relevant
Ainsworth, Elizabeth A.	10.1093/treephys/tpw039	2016	Tree Physiology	The importance of intraspecific variation in tree responses to elevated [CO <sub>2</sub> ]: breeding and management of future forests	plants_not_relevant
Stojnić, S, M Suchocka, M Benito-Garzón, J M Torres-Ruiz, H Cochard, A Bolte, and others	10.1093/treephys/tpx128	2018	Tree Physiology	Variation in xylem vulnerability to embolism in European beech from geographically marginal populations	plants_not_relevant
Fischer, Dylan G.; Wimp, Gina M.; Hersch‚ÄêGreen, Erika; Bangert, Randy K.; LeRoy, Carri J.; Bailey, Joseph K.; Schweitzer, Jennifer A.; Dirks, Clarissa; Hart, Stephen C.; Allan, Gerard J.; Whitham, Thomas G.	10.1111/1365-2435.12733	2017	Functional Ecology	Tree genetics strongly affect forest productivity, but intraspecific diversity‚Äìproductivity relationships do not	plants_not_relevant
Choe, Hyeyeong; Thorne, James H.; Hijmans, Robert; Kim, Jiyoen; Kwon, Hyuksoo; Seo, Changwan	10.1111/1365-2664.12865	2017	Journal of Applied Ecology	Meta-corridor solutions for climate-vulnerable plant species groups in South Korea	plants_not_relevant
Moeslund, Jesper Erenskjold, Ane Kirstine Brunbjerg, Kevin Kuhlmann Clausen, Lars Dalby, Camilla Fløjgaard, Anders Juel, and others	10.1111/1365-2664.12867	2017	Journal of Applied Ecology	Using dark diversity and plant characteristics to guide conservation and restoration	plants_not_relevant
Zuidam, Jeroen P., Casper H. A. Leeuwen, Elisabeth S. Bakker, Jos T. A. Verhoeven, Stéphanie Ijff, Edwin T. H. M. Peeters, and others	10.1111/1365-2664.13256	2019	Journal of Applied Ecology	Plant functional diversity and nutrient availability can improve restoration of floating fens via facilitation, complementarity and selection effects	plants_not_relevant
Graff, Pamela; McIntyre, Sue	10.1111/aec.12156	2014	Austral Ecology	Using ecological attributes as criteria for the selection of plant species under three restoration scenarios: Selecting Plants for Restoration	plants_not_relevant
Doherty, Michael D.; Lavorel, Sandra; Colloff, Matthew J.; Williams, Kristen J.; Williams, Richard J.	10.1111/aec.12437	2017	Austral Ecology	Moving from autonomous to planned adaptation in the montane forests of southeastern Australia under changing fire regimes	plants_not_relevant
Bustos-Salazar, Angela, Cecilia Smith-Ramírez, Alejandra Zúñiga-Feest, Fernanda Alves, and Rodrigo Ivanovich	10.1111/aec.12521	2017	Austral Ecology	Which seed origin provides better tolerance to flooding and drought when restoring to face climate change?	plants_not_relevant
Padonou, Elie A.; Teka, Oscar; Bachmann, Yvonne; Schmidt, Marco; Lykke, Anne Mette; Sinsin, Brice	10.1111/aje.12205	2015	African Journal of Ecology	Using species distribution models to select species resistant to climate change for ecological restoration of <i>bow√©</i> in West Africa	plants_not_relevant
Verboom, George Anthony; Herron, Margaret L.; Moncrieff, Glenn R.; Slingsby, Jasper A.	10.1111/boj.12447	2016	Botanical Journal of the Linnean Society	Maintenance of species integrity in the context of a recent radiation: the case of <i>Jamesbrittenia</i> (Scrophulariaceae: Limoselleae) in southern Africa	plants_not_relevant
Krupnick, Gary A.	10.1111/btp.12064	2013	Biotropica	Conservation of Tropical Plant Biodiversity: What Have We Done, Where Are We Going?	plants_not_relevant
Pykälä, Juha	10.1111/cobi.12847	2017	Conservation Biology	Relation between extinction and assisted colonization of plants in the arctic-alpine and boreal regions: Assisted Colonization of Plants	plants_not_relevant
Simler, Allison B.; Williamson, Matthew A.; Schwartz, Mark W.; Rizzo, David M.	10.1111/conl.12605	2019	Conservation Letters	Amplifying plant disease risk through assisted migration	plants_not_relevant
Prasad, Anantha; Pedlar, John; Peters, Matt; McKenney, Dan; Iverson, Louis; Matthews, Steve; Adams, Bryce	10.1111/ddi.13078	2020	Diversity and Distributions	Combining US and Canadian forest inventories to assess habitat suitability and migration potential of 25 tree species under climate change	plants_not_relevant
Roberts, David R.; Hamann, Andreas	10.1111/ecog.01998	2016	Ecography	Climate refugia and migration requirements in complex landscapes	plants_not_relevant
Spasojevic, Marko J.; Harrison, Susan; Day, Howard W.; Southard, Randal J.	10.1111/ele.12272	2014	Ecology Letters	Above- and belowground biotic interactions facilitate relocation of plants into cooler environments	plants_not_relevant
Takach Dukai, Brenton; Jack, Cameron; Borevitz, Justin; Lindenmayer, David B.; Banks, Sam C.	10.1111/eva.12761	2019	Evolutionary Applications	Pervasive admixture between eucalypt species has consequences for conservation and assisted migration	plants_not_relevant
Prasad, Anantha M.; Gardiner, Judith D.; Iverson, Louis R.; Matthews, Stephen N; Peters, Matthew	10.1111/gcb.12204	2013	Global Change Biology	Exploring tree species colonization potentials using a spatially explicit simulation model: implications for four oaks under climate change	plants_not_relevant
Schueler, Silvio, Wolfgang Falk, Jarkko Koskela, François Lefèvre, Michele Bozzano, Jason Hubert, and others	10.1111/gcb.12476	2014	Global Change Biology	Vulnerability of dynamic genetic conservation units of forest trees in Europe to climate change	plants_not_relevant
Wadgymar, Susana M.; Cumming, Matthew N.; Weis, Arthur E.	10.1111/gcb.12988	2015	Global Change Biology	The success of assisted colonization and assisted gene flow depends on phenology	plants_not_relevant
Sittaro, Fabian; Paquette, Alain; Messier, Christian; Nock, Charles A.	10.1111/gcb.13622	2017	Global Change Biology	Tree range expansion in eastern North America fails to keep pace with climate warming at northern range limits	plants_not_relevant
Muffler, Lena; Beierkuhnlein, Carl; Aas, Gregor; Jentsch, Anke; Schweiger, Andreas H.; Zohner, Constantin; Kreyling, Juergen	10.1111/geb.12466	2016	Global Ecology and Biogeography	Distribution ranges and spring phenology explain late frost sensitivity in 170 woody plants from the Northern Hemisphere: Late frost sensitivity of woody species	plants_not_relevant
Renton, Michael; Shackelford, Nancy; Standish, Rachel J.	10.1111/j.1365-2486.2012.02677.x	2012	Global Change Biology	Habitat restoration will help some functional plant types persist under climate change in fragmented landscapes	plants_not_relevant
Anderson, Kylie L.; Deveson, Ted E.; Sallam, Nader; Congdon, Bradley C.	10.1111/j.1365-2664.2010.01871.x	2010	Journal of Applied Ecology	Wind-assisted migration potential of the island sugarcane planthopper Eumetopina flavipes (Hemiptera: Delphacidae): implications for managing incursions across an Australian quarantine frontline: Wind-assisted immigration of an invasive pest	plants_not_relevant
Maalouf, Jean-Paul; Le Bagousse-Pinguet, Yoann; Marchand, Lilian; B√¢chelier, Emilie; Touzard, Blaise; Michalet, Richard	10.1111/j.1365-2664.2012.02151.x	2012	Journal of Applied Ecology	Integrating climate change into calcareous grassland management: <i>Grassland management and climate change</i>	plants_not_relevant
Damschen, Ellen I.; Harrison, Susan; Ackerly, David D.; Fernandez-Going, Barbara M.; Anacker, Brian L.	10.1111/j.1365-2745.2012.01986.x	2012	Journal of Ecology	Endemic plant communities on special soils: early victims or hardy survivors of climate change?: <i>Special soils, endemics, and climate change</i>	plants_not_relevant
Rull, Valentí, Teresa Vegas-Vilarrúbia, Sandra Nogué, and Otto Huber	10.1111/j.1523-1739.2009.01266.x	2009	Conservation Biology	Conservation of the Unique Neotropical Vascular Flora of the Guayana Highlands in the Face of Global Warming	plants_not_relevant
Caplat, P.; Cheptou, P.-O.; Diez, J.; Guisan, A.; Larson, B. M. H.; Macdougall, A. S.; Peltzer, D. A.; Richardson, D. M.; Shea, K.; van Kleunen, M.; Zhang, R.; Buckley, Y. M.	10.1111/j.1600-0706.2013.00430.x	2013	Oikos	Movement, impacts and management of plant distributions in response to climate change: insights from invasions	plants_not_relevant
Evans, Margaret E. K.; Gugger, Paul F.; Lynch, Ann M.; Guiterman, Christopher H.; Fowler, Joshua C.; Klesse, Stefan; Riordan, Erin C.	10.1111/nph.15094	2018	New Phytologist	Dendroecology meets genomics in the common garden: new insights into climate adaptation	plants_not_relevant
Grady, Kevin C.; Wood, Troy E.; Kolb, Thomas E.; Hersch-Green, Erika; Shuster, Stephen M.; Gehring, Catherine A.; Hart, Stephen C.; Allan, Gerard J.; Whitham, Thomas G.	10.1111/oik.03240	2017	Oikos	Local biotic adaptation of trees and shrubs to plant neighbors	plants_not_relevant
Dunwiddie, Peter W.; Rogers, Deborah L.	10.1111/rec.12437	2017	Restoration Ecology	Rare species and aliens: reconsidering non-native plants in the management of natural areas: Role of non-native plants	plants_not_relevant
Fernandez-Manjarres, J. F.; Tschanz, L.	10.1126/science.330.6009.1319-a	2010	Science	Assisted Colonization: Protect Managed Forests	plants_not_relevant
Pereira, M. J.	10.1139/B07-136	2008	Botany	Reproductive biology of <i>Vaccinium cylindraceum</i> (Ericaceae), an endemic species of the Azores archipelago	plants_not_relevant
Hajjar, Reem; McGuigan, Erin; Moshofsky, Molly; Kozak, Robert A.	10.1139/cjfr-2014-0142	2014	Canadian Journal of Forest Research	Opinions on strategies for forest adaptation to future climate conditions in western Canada: surveys of the general public and leaders of forest-dependent communities	plants_not_relevant
Moshofsky, Molly; Gilani, Haris R.; Kozak, Robert A.	10.1139/cjfr-2018-0076	2019	Canadian Journal of Forest Research	Adapting forest ecosystems to climate change by identifying the range of acceptable human interventions in western Canada	plants_not_relevant
Rija, Alfan A.; Mwamende, Kuruthumu A.; Hassan, Shombe N.	10.1177/194008291100400311	2011	Tropical Conservation Science	The Aftermath of Environmental Disturbance on the Critically Endangered <i>Coffea kihansiensis</i> in the Southern Udzungwa Mountains, Tanzania	plants_not_relevant
Gudiño, Whaleeha, Irene Ávila-Díaz, Ken Oyama, and Erick Barrera de la	10.1177/194008291500800408	2015	Tropical Conservation Science	High-Temperature Tolerance by the Endangered Mexican Mayflower Orchid, <i>Laelia Speciosa</i>	plants_not_relevant
White, J. D. M.; Jack, S. L.; Hoffman, M. T.; Puttick, J.; Bonora, D.; Visser, V.; February, E. C.	10.1186/s12898-016-0108-6	2016	BMC Ecology	Collapse of an iconic conifer: long-term changes in the demography of Widdringtonia cedarbergensis using repeat photography	plants_not_relevant
Messier, Christian; Bauhus, J√ºrgen; Doyon, Frederik; Maure, Fanny; Sousa-Silva, Rita; Nolet, Philippe; Mina, Marco; Aquilu√©, N√∫ria; Fortin, Marie-Jos√©e; Puettmann, Klaus	10.1186/s40663-019-0166-2	2019	Forest Ecosystems	The functional complex network approach to foster forest resilience to global changes	plants_not_relevant
Kou, Xiaojun; Li, Qin; Beierkuhnlein, Carl; Zhao, Yiheng; Liu, Shirong	10.1371/journal.pone.0098643	2014	PLoS ONE	A New Tool for Exploring Climate Change Induced Range Shifts of Conifer Species in China	plants_not_relevant
Lazarus, Eli D.; McGill, Brian J.	10.1371/journal.pone.0105380	2014	PLoS ONE	Pushing the Pace of Tree Species Migration	plants_not_relevant
Rossetto, Maurizio; Ens, Emilie J.; Honings, Thijs; Wilson, Peter D.; Yap, Jia-Yee S.; Costello, Oliver; Round, Erich R.; Bowern, Claire	10.1371/journal.pone.0186663	2017	PLOS ONE	From Songlines to genomes: Prehistoric assisted migration of a rain forest tree by Australian Aboriginal people	plants_not_relevant
Ali, Shawkat, John D. Laurie, Rob Linning, José Antonio Cervantes-Chávez, Denis Gaudet, and Guus Bakkeren	10.1371/journal.ppat.1004223	2014	PLoS Pathogens	An Immunity-Triggering Effector from the Barley Smut Fungus Ustilago hordei Resides in an Ustilaginaceae-Specific Cluster Bearing Signs of Transposable Element-Assisted Evolution	plants_not_relevant
Šeho, Muhidin, Sezgin Ayan, Gerhard Huber, and Gülzade Kahveci	10.15177/seefor.19-04	2019	South-east European forestry	A Review on Turkish Hazel ( <i>Corylus colurna</i> L.): A Promising Tree Species for Future Assisted Migration Attempts	plants_not_relevant
Marta Benito-Garzón, Minh Ha-Duong, Nathalie Frascaria-Lacoste, Juan F. Fernández-Manjarrés	10.1525/bio.2013.63.5.20	2013	BioScience	Extreme Climate Variability Should Be Considered in Forestry Assisted Migration	plants_not_relevant
John H. Pedlar, Daniel W. McKenney, Isabelle Aubin, Louis R. Iverson, Richard S. Winder, Catherine Ste-Marie, Gregory A. O'neill	10.1525/bio.2013.63.5.21	2013	BioScience	Extreme Climate Variability Should Be Considered in Forestry Assisted Migration: A Reply	plants_not_relevant
Steers, Robert J.; Fritzke, Susan L.; Rogers, Jen J.; Cartan, James; Hacker, Kaitlyn	10.1614/IPSM-D-12-00044.1	2013	Invasive Plant Science and Management	Invasive Pine Tree Effects on Northern Coastal Scrub Structure and Composition	plants_not_relevant
Allen, Jessica L.	10.1639/0007-2745-120.3.311	2017	The Bryologist	Testing lichen transplant methods for conservation applications in the southern Appalachian Mountains, North Carolina, U.S.A.	plants_not_relevant
Damschen, Ellen I.; Harrison, Susan; Grace, James B.	10.1890/09-1057.1	2010	Ecology	Climate change effects on an endemic‚Äêrich edaphic flora: resurveying Robert H. Whittaker's Siskiyou sites (Oregon, USA)	plants_not_relevant
Cole, Kenneth L.; Ironside, Kirsten; Eischeid, Jon; Garfin, Gregg; Duffy, Phillip B.; Toney, Chris	10.1890/09-1800.1	2011	Ecological Applications	Past and ongoing shifts in Joshua tree distribution support future modeled range contraction	plants_not_relevant
Duveneck, Matthew J.; Scheller, Robert M.	10.1890/14-0738.1	2015	Ecological Applications	Climate-suitable planting as a strategy for maintaining forest productivity and functional diversity	plants_not_relevant
Keel, Brian G.; Zettler, Lawrence W.; Kaplin, Beth A.	10.2179/09-054.1	2011	Castanea	Seed Germination of Habenaria repens (Orchidaceae) in situ Beyond its Range, and its Potential for Assisted Migration Imposed by Climate Change	plants_not_relevant
Goldblum, David; Rigg, Lesley S.; Napoli, James M.	10.2747/0272-3646.31.5.423	2010	Physical Geography	Environmental Determinants of Tree Species Distributions in Central Ontario, Canada	plants_not_relevant
Bellemare, Jesse; Connolly, Bryan; Sax, Dov F.	10.3119/16-10	2017	Rhodora	Climate Change, Managed Relocation, andthe Risk of Intra-Continental Plant Invasions: A Theoretical and Empirical Exploration Relative To the Flora of New England	plants_not_relevant
Lamont, Eric E.; Sivertsen, Richard; Doyle, Chris; Adamec, Lubom√≠r	10.3159/1095-5674-140.4.517	2013	The Journal of the Torrey Botanical Society	Extant populations of <i>Aldrovanda vesiculosa</i> (Droseraceae) in the New World <sup>1</sup>	plants_not_relevant
Palmer, Clare; Larson, Brendon M.H.	10.3197/096327114X13947900181833	2014	Environmental Values	Should We Move the Whitebark Pine? Assisted Migration, Ethics and Global Environmental Change	plants_not_relevant
Ren, H.; Yi, H.L.; Zhang, Q.M.; Wang, J.; Wen, X.Y.; Guo, Q.F.; Liu, H.	10.32615/ps.2019.024	2019	Photosynthetica	Morphological, anatomical and physiological traits of Euryodendron excelsum as affected by conservation translocation (augmentation vs. conservation introduction) in South China	plants_not_relevant
Sanders, Suzanne; Grochowski, Jessica	10.3375/043.033.0108	2013	Natural Areas Journal	The Forests of Isle Royale National Park: Can We Preserve This Pristine Wilderness in the Face of Climate Change?	plants_not_relevant
Reid, J. Leighton; Holmberg, Nels J.; Albrecht, Matthew; Arango-Caro, Sandra; Hajek, Olivia; Long, Quinn; Trager, James	10.3375/043.040.0104	2020	Natural Areas Journal	Annual Understory Plant Recovery Dynamics in a Temperate Woodland Mosaic during a Decade of Ecological Restoration	plants_not_relevant
Ramalho, Cristina E.; Byrne, Margaret; Yates, Colin J.	10.3389/fevo.2017.00095	2017	Frontiers in Ecology and Evolution	A Climate-Oriented Approach to Support Decision-Making for Seed Provenance in Ecological Restoration	plants_not_relevant
Novikov; Ivetiƒá; Novikova; Petrishchev	10.3390/data4030106	2019	Data	Scots Pine Seedlings Growth Dynamics Data Reveals Properties for the Future Proof of Seed Coat Color Grading Conjecture	plants_not_relevant
Iverson, Louis R.; Prasad, Anantha M.; Peters, Matthew P.; Matthews, Stephen N.	10.3390/f10110989	2019	Forests	Facilitating Adaptive Forest Management under Climate Change: A Spatially Specific Synthesis of 125 Species for Habitat Changes and Assisted Migration over the Eastern United States	plants_not_relevant
Dalgleish, Harmony; Nelson, C.; Scrivani, John; Jacobs, Douglass	10.3390/f7010004	2015	Forests	Consequences of Shifts in Abundance and Distribution of American Chestnut for Restoration of a Foundation Forest Tree	plants_not_relevant
Truax, Benoit, Daniel Gagnon, Julien Fortier, France Lambert, and Marc-Antoine Pétrin	10.3390/f9080499	2018	Forests	Ecological Factors Affecting White Pine, Red Oak, Bitternut Hickory and Black Walnut Underplanting Success in a Northern Temperate Post-Agricultural Forest	plants_not_relevant
Tepedino, Vincent J.; Mull, John; Griswold, Terry L.; Bryant, Gerald	10.3398/064.074.0306	2014	Western North American Naturalist	Reproduction and Pollination of the Endangered Dwarf Bear-Poppy <i>Arctomecon humilis</i> (Papaveraceae) across a Quarter Century: Unraveling of a Pollination Web?	plants_not_relevant
Baldwin, Bruce G.	10.3417/2019423	2019	Annals of the Missouri Botanical Garden	Fine-scale to Flora-wide Phylogenetic Perspectives on Californian Plant Diversity, Endemism, and Conservation	plants_not_relevant
Marchi, Maurizio; Nocentini, Susanna; Ducci, Fulvio	10.5424/fs/2016253-09476	2016	Forest Systems	Future scenarios and conservation strategies for a rear-edge marginal population of Pinus nigra Arnold in Italian central Apennines	plants_not_relevant
Janowiak, Maria K.; Iverson, Louis R.; Fosgitt, Jon; Handler, Stephen D.; Dallman, Matt; Thomasma, Scott; Hutnik, Brad; Swanston, Christopher W.	10.5849/jof.2016-023R1	2017	Journal of Forestry	Assessing Stand-Level Climate Change Risk Using Forest Inventory Data and Species Distribution Models	plants_not_relevant
Périé, Catherine, and Sylvie de Blois	10.7717/peerj.2218	2016	PeerJ	Dominant forest tree species are potentially vulnerable to climate change over large portions of their range even at high latitudes	plants_not_relevant
Brooker, Rob W.; Brewer, Mark J.; Britton, Andrea J.; Eastwood, Antonia; Ellis, Christopher; Gimona, Alessandro; Poggio, Laura; Genney, David R.	10.1111/1365-2664.13008	2018	Journal of Applied Ecology	Tiny niches and translocations: The challenge of identifying suitable recipient sites for small and immobile species	plants_not_relevant
Caughlin, T. Trevor; Damschen, Ellen I.; Haddad, Nick M.; Levey, Douglas J.; Warneke, Christopher; Brudvig, Lars A.	10.1002/eap.1850	2019	Ecological Applications	Landscape heterogeneity is key to forecasting outcomes of plant reintroduction	plants_not_relevant
García-Hernández, María de los Ángeles, Tarin Toledo-Aceves, Fabiola López-Barrera, Vinicio J. Sosa, and Horacio Paz	10.1016/j.foreco.2018.09.042	2019	Forest Ecology and Management	Effects of environmental filters on early establishment of cloud forest trees along elevation gradients: Implications for assisted migration	plants_not_relevant
Garbelotto, Matteo; Pautasso, Marco	10.1007/s10658-011-9928-6	2012	European Journal of Plant Pathology	Impacts of exotic forest pathogens on Mediterranean ecosystems: four case studies	plants_not_relevant
Gömöry, Dušan, Roman Longauer, and Diana Krajmerová	10.1515/forj-2015-0021	2015	Forestry Journal	Voƒæba lesn√©ho reprodukƒçn√©ho materi√°lu v podmienkach klimatickej zmeny / Choice of forest reproductive material under conditions of climate change	plants_not_relevant
Gray, Laura K.; Clarke, Charles; Wint, G. R. William; Moran, Jonathan A.	10.1371/journal.pone.0183132	2017	PLOS ONE	Potential effects of climate change on members of the Palaeotropical pitcher plant family Nepenthaceae	plants_not_relevant
Gray, Laura K.; Hamann, Andreas	10.1007/s10584-012-0548-8	2013	Climatic Change	Tracking suitable habitat for tree populations under climate change in western North America	plants_not_relevant
Gray, Laura K.; Hamann, Andreas	10.1371/journal.pone.0022977	2011	PLoS ONE	Strategies for Reforestation under Uncertain Future Climates: Guidelines for Alberta, Canada	plants_not_relevant
Grewell, Brenda J.; Espeland, Erin K.; Fiedler, Peggy L.	10.1139/cjb-2012-0300	2013	Botany	Sea change under climate change: case studies in rare plant conservation from the dynamic San Francisco Estuary	plants_not_relevant
Guerin, G. R., P. J. O’Connor, B. Sparrow, and A. J. Lowe	10.1080/03721426.2018.1438803	2018	Transactions of the Royal Society of South Australia	An ecological climate change classification for South Australia	plants_not_relevant
Hamilton, Jill; Flint, Shelby; Lindstrom, Jessica; Volk, Kate; Shaw, Ruth; Ahlering, Marissa	10.1111/nph.16427	2020	New Phytologist	Evolutionary approaches to seed sourcing for grassland restorations	plants_not_relevant
Hanberry, Brice B.; Hansen, Mark H.	10.1016/j.actao.2015.07.002	2015	Acta Oecologica	Advancement of tree species across ecotonal borders into non-forested ecosystems	plants_not_relevant
Hanberry, Brice B.; Hansen, Mark H.	10.1016/j.baae.2015.02.002	2015	Basic and Applied Ecology	Latitudinal range shifts of tree species in the United States across multi-decadal time scales	plants_not_relevant
Hancock, Nola; Gallagher, Rachael	10.1111/aec.12151	2014	Austral Ecology	How ready are we to move species threatened from climate change? Insights into the assisted colonization debate from Australia: Insights into the Assisted Colonization Debate	plants_not_relevant
Hoban, Sean; Strand, Allan	10.1016/j.biocon.2015.04.023	2015	Biological Conservation	Ex situ seed collections will benefit from considering spatial sampling design and species‚Äô reproductive biology	plants_not_relevant
Hof, Anouschka R.; Dymond, Caren C.; Mladenoff, David J.	10.1002/ecs2.1981	2017	Ecosphere	Climate change mitigation through adaptation: the effectiveness of forest diversification by novel tree planting regimes	plants_not_relevant
Hultine, Kevin R.; Bean, Dan W.; Dudley, Tom L.; Gehring, Catherine A.	10.1093/icb/icv019	2015	Integrative and Comparative Biology	Species Introductions and Their Cascading Impacts on Biotic Interactions in desert riparian ecosystems	plants_not_relevant
Izuddin, Muhammad; Yam, Tim Wing; Webb, Edward L.	10.1007/s11252-018-0733-2	2018	Urban Ecosystems	Specific niche requirements drive long-term survival and growth of translocated epiphytic orchids in an urbanised tropical landscape	plants_not_relevant
Kaye, Thomas N.; Bahm, Matt A.; Thorpe, Andrea S.; Gray, Erin C.; Pfingsten, Ian; Waddell, Chelsea	10.1371/journal.pone.0210378	2019	PLOS ONE	Population extinctions driven by climate change, population size, and time since observation may make rare species databases inaccurate	plants_not_relevant
Laughlin, Daniel C., Robert T. Strahan, David W. Huffman, and Andrew J. Sánchez Meador	10.1111/rec.12342	2017	Restoration Ecology	Using trait-based ecology to restore resilient ecosystems: historical conditions and the future of montane forests in western North America: Trait-based restoration ecology	plants_not_relevant
Ledig, F. T.; Rehfeldt, G. E.; Jaquish, B.	10.3732/ajb.1200059	2012	American Journal of Botany	Projections of suitable habitat under climate change scenarios: Implications for trans-boundary assisted colonization	plants_not_relevant
Ledig, F. Thomas, Gerald E. Rehfeldt, Cuauhtémoc Sáenz-Romero, and Celestino Flores-López	10.3732/ajb.0900329	2010	American Journal of Botany	Projections of suitable habitat for rare species under global warming scenarios	plants_not_relevant
Leverkus, Alexandro B., Jorge Castro, Manuel J. Delgado-Capel, Carlos Molinas-González, Manuel Pulgar, Sara Marañón-Jiménez, and others	10.1111/rec.12259	2015	Restoration Ecology	Restoring for the present or restoring for the future: enhanced performance of two sympatric oaks ( <i>Quercus ilex</i> and <i>Quercus pyrenaica</i> ) above the current forest limit: Enhanced oak performance above altitude limits	plants_not_relevant
Liu, Hong; Ren, Hai; Liu, Qiang; Wen, XiangYing; Maunder, Michael; Gao, JiangYun	10.1111/cobi.12585	2015	Conservation Biology	Translocation of threatened plants as a conservation measure in China: Plant Translocations in China	plants_not_relevant
Liu, Jun-Jun; Chan, Danelle; Sturrock, Rona; Sniezko, Richard A.	10.1007/s00606-013-0963-y	2014	Plant Systematics and Evolution	Genetic variation and population differentiation of the endochitinase gene family in Pinus monticola	plants_not_relevant
Osuna-Vallejo, V., C. Sáenz-Romero, J. Villegas, and R. Lindig-Cisneros	10.1016/j.ecoleng.2017.04.065	2017	Ecological Engineering	Species and provenance trial conducted for selection of conifers to be used in the restoration of mine dumps	plants_not_relevant
Garza-López, Miriam, Juan M. Ortega-Rodríguez, Francisco J. Zamudio-Sánchez, José F. López-Toledo, Francisco A. Domínguez-Álvarez, and Cuauhtémoc Sáenz-Romero	10.35196/rfm.2018.2.127-135	2018	Revista Fitotecnia Mexicana	MODIFICACìON DEL HÅBITAT PARA Lysiloma latisiliquum (L.) Benth. (TZALAM) POR EL CAMBIO CLIMÅTICO	plants_not_relevant
Echt, C S; Crane, B S	NA	2017	Gen. Tec: Rep	Restoration Seed Reserves for Assisted Gene Flow Within Seed Orchards	plants_not_relevant
Ei, Olvera-Mendoza; Lara-Cabrera, Si; Saenz-Romero, C; Lindig-Cisneros, R	10.32604/phyton.2016.85.169	2016	Phyton	AFLP polymorphism in restored provenances of Ceiba aesculifolia within an urban heat island	plants_not_relevant
Mendoza-Maya, Eduardo; Espino-Espino, Judith; Qui√±ones-Perez, Carmen Z; Flores-Lopez, Celestino; Wehenkel, Christian; Vargas-Hernandez, J Jesus	NA	2015	Revista Fitotecnia Mexicana	Proposal for conservation of three endangered species of mexican spruce	plants_not_relevant
Cypher, Ellen A; Cypher, Brian L; Borders, Brianna D	NA	2014	CALIFORNIA FISH AND GAME	Translocation as a conservation measure for endangered Bakersfield cactus	plants_not_relevant
Saenz-Romero, Cuauhtemoc; Rehfeldt, Gerald E; Crookston, Nicholas L; Duval, Pierre; St-Amant, R√©mi; Beaulieu, Jean; Richardson, Bryce A	10.1007/s10584-009-9753-5	2010	Climatic Change	Spline models of contemporary, 2030, 2060, and 2090 climates for Mexico and their use in understanding climate-change impacts on the vegetation	plants_not_relevant
Garfi, Giuseppe; Buord, Stephane	NA	2012	Biodiversity Journal	Relict species and the challenges for conservation: the emble- matic case of Zelkova sicula Di Pasquale, Garfi et Qu√©zel and the efforts to save it from extinction	plants_not_relevant
Ste-Marie, Catherine	10.5558/tfc2011-082	2011	The Forestry Chronicle	Chasing Climate Change–Exploring the Option of Assisted Migration	plants_not_relevant
Midmore, Edwyn; McCartan, Shelagh; Jinks, Richard; Cahalan, Christine	10.14214/sf.1266	2015	Silva Fennica	Using thermal time models to predict germination of five provenances of silver birch (Betula pendula Roth) in southern England	plants_not_relevant
Coart, Els, Sabine Van Glabeke, Rémy J. Petit, Erik Van Bockstaele, and Isabel Roldán-Ruiz	10.1007/s10592-004-7833-7	2005	Conservation Genetics	Range wide versus local patterns of genetic diversity in hornbeam (<i>Carpinus betulus</i> L.)	seeds_not_relevant
Aikins, Kojo Atta; Barr, James B.; Ucgul, Mustafa; Jensen, Troy A.; Antille, Diogenes L.; Desbiolles, Jack M. A.	10.1071/SR19153	2020	Soil Research	No-tillage furrow opener performance: a review of tool geometry, settings and interactions with soil and crop residue	seeds_not_relevant
Polit, Justyna, Iwona Ciereszko, Alina Dubis, Joanna Leśniewska, Anna Basa, Konrad Winnicki, and others	10.3390/ijms20225521	2019	International Journal of Molecular Sciences	Irrigation-Induced Changes in Chemical Composition and Quality of Seeds of Yellow Lupine (Lupinus luteus L.)	seeds_not_relevant
Pretorius, Rudolph J; Hein, Gary L; Blankenship, Erin E; Purrington, Foster F; Wilson, Robert G; Bradshaw, Jeffrey D	10.1093/jee/toy285	2018	Journal of Economic Entomology	Comparing the Effects of Two Tillage Operations on Beneficial Epigeal Arthropod Communities and Their Associated Ecosystem Services in Sugar Beets	seeds_not_relevant
Jankowski, Krzysztof J., Mateusz Sokólski, Bożena Bogucka, and Bogdan Dubis	10.2134/agronj2018.01.0046	2018	Agronomy Journal	Micro-Granulated Starter Fertilizer Effects on Growth and Productivity of Winter Oilseed Rape	seeds_not_relevant
Weickenmeier, Johannes; Kuhl, Ellen; Goriely, Alain	10.1103/PhysRevLett.121.158101	2018	Physical Review Letters	Multiphysics of Prionlike Diseases: Progression and Atrophy	seeds_not_relevant
Hoban, Sean; Kallow, Simon; Trivedi, Clare	10.1016/j.biocon.2018.06.017	2018	Biological Conservation	Implementing a new approach to effective conservation of genetic diversity, with ash (Fraxinus excelsior) in the UK as a case study	seeds_not_relevant
Hintsteiner, Wolfgang Josef; van Loo, Marcela; Neophytou, Charalambos; Schueler, Silvio; Hasenauer, Hubert	10.1007/s10342-018-1115-2	2018	European Journal of Forest Research	The geographic origin of old Douglas-fir stands growing in Central Europe	seeds_not_relevant
Castellanos-Acuña, Dante, Kenneth W. Vance-Borland, J. Bradley St. Clair, Andreas Hamann, Javier López-Upton, Erika Gómez-Pineda, and others	10.1007/s11056-017-9620-6	2018	New Forests	Climate-based seed zones for Mexico: guiding reforestation under observed and projected climate change	seeds_not_relevant
Crow, Taylor M.; Albeke, Shannon E.; Buerkle, C. Alex; Hufford, Kristina M.	10.1002/ecs2.2059	2018	Ecosphere	Provisional Methods to Guide Species‐specific Seed Transfer in Ecological Restoration	seeds_not_relevant
Hu, Xian-Ge; Wang, Tongli; Liu, Si-Si; Jiao, Si-Qian; Jia, Kai-Hua; Zhou, Shan-Shan; Jin, Yuqing; Li, Yue; El-Kassaby, Yousry A.; Mao, Jian-Feng	10.3390/f8120471	2017	Forests	Predicting Future Seed Sourcing of Platycladus orientalis (L.) for Future Climates Using Climate Niche Models	seeds_not_relevant
Schillinger, William F.; Schofstoll, Steven E.; Smith, Timothy A.; Jacobsen, John A.	10.2134/agronj2016.12.0715	2017	Agronomy Journal	Laboratory Method to Evaluate Wheat Seedling Emergence from Deep Planting Depths	seeds_not_relevant
ClimaticIncongruence	NA	2017	NA	Climaticincongruence/Climatic_Incongruence For_Peer_Review2	seeds_not_relevant
ClimaticIncongruence	NA	2017	NA	Climaticincongruence/Climatic_Incongruence For_Peer_Review2	seeds_not_relevant
ClimaticIncongruence	NA	2017	NA	Climaticincongruence/Climatic_Incongruence Anonymised	seeds_not_relevant
Schillinger, William F.	10.1016/j.fcr.2016.02.023	2016	Field Crops Research	Seven rainfed wheat rotation systems in a drought-prone Mediterranean climate	seeds_not_relevant
Schaafsma, Arthur; Limay-Rios, Victor; Xue, Yingen; Smith, Jocelyn; Baute, Tracey	10.1002/etc.3231	2016	Environmental Toxicology and Chemistry	Field-scale examination of neonicotinoid insecticide persistence in soil as a result of seed treatment use in commercial maize (corn) fields in southwestern Ontario: Neonicotinoid persistence in cultivated field soil	seeds_not_relevant
Dang, Y.P.; Moody, P.W.; Bell, M.J.; Seymour, N.P.; Dalal, R.C.; Freebairn, D.M.; Walker, S.R.	10.1016/j.still.2014.12.013	2015	Soil and Tillage Research	Strategic Tillage in No-till Farming Systems in Australia’s Northern Grains-Growing Regions: II. Implications for Agronomy, Soil and Environment	seeds_not_relevant
Gradečki-Poštenjak, Marija	10.18054/pb.2015.117.4.3428	2016	Periodicum Biologorum	The influence of crown defoliation on the variability of some physiological and morphological properties of silver fir (Abies alba) seeds in the seed zone of Dinaric beech-fir forests in Croatia	seeds_not_relevant
Riley, Lee E.; Steinfeld, David E.; Winn, Lisa A.; Lucas, Sunny L.	10.3375/043.035.0107	2015	Natural Areas Journal	Best Management Practices: An Integrated and Collaborative Approach to Native Plant Restoration on Highly Disturbed Sites	seeds_not_relevant
Williams, J. D.; Wuest, S. B.; Long, D. S.	10.2489/jswc.69.6.495	2014	Journal of Soil and Water Conservation	Soil and water conservation in the Pacific Northwest through no-tillage and intensified crop rotations	seeds_not_relevant
Schillinger, William F.; Young, Douglas L.	10.2136/sssaj2014.04.0168	2014	Soil Science Society of America Journal	Best Management Practices for Summer Fallow in the World's Driest Rainfed Wheat Region	seeds_not_relevant
Sahoo, Bharat C.; Panda, Sudhindra N.	10.1016/j.biosystemseng.2014.06.010	2014	Biosystems Engineering	Rainwater harvesting options for rice‚Äìmaize cropping system in rainfed uplands through root-zone water balance simulation	seeds_not_relevant
Isaac‐Renton, Miriam G., David R. Roberts, Andreas Hamann, and Heinrich Spiecker	10.1111/gcb.12604	2014	Global Change Biology	Douglas‐fir Plantations in Europe: A Retrospective Test of Assisted Migration to Address Climate Change	seeds_not_relevant
Aavik, Tsipe; Bosshard, Daniel; Edwards, Peter J.; Holderegger, Rolf; Billeter, Regula	10.1111/rec.12020	2014	Restoration Ecology	Fitness in Naturally Occurring and Restored Populations of a Grassland Plant <i>Lychnis flos-cuculi</i> in a Swiss Agricultural Landscape: Fitness in Natural and Sown Plant Populations	seeds_not_relevant
Singh, Prabhakar; Ibrahim, Hesham M.; Flury, Markus; Schillinger, William F.; Knappenberger, Thorsten	10.1017/S0960258513000172	2013	Seed Science Research	Critical water potentials for germination of wheat cultivars in the dryland Northwest USA	seeds_not_relevant
Solhjou, Aliakbar; Desbiolles, Jacky M.A.; Fielke, John M.	10.1016/j.biosystemseng.2012.12.018	2013	Biosystems Engineering	Soil translocation by narrow openers with various blade face geometries	seeds_not_relevant
Solhjou, Aliakbar; Fielke, John M.; Desbiolles, Jacky M.A.	10.1016/j.biosystemseng.2012.02.006	2012	Biosystems Engineering	Soil translocation by narrow openers with various rake angles	seeds_not_relevant
He, Jin; Li, Hong-wen; McHugh, Allen David; Wang, Qing-jie; Li, Hui; Rasaily, Rabi Gautam; Sarker, Khokan Kumer	10.1016/S2095-3119(12)60168-3	2012	Journal of Integrative Agriculture	Seed Zone Properties and Crop Performance as Affected by Three No-Till Seeders for Permanent Raised Beds in Arid Northwest China	seeds_not_relevant
Zhang, Lei; Liu, Shi-Rong; Sun, Peng-Sen; Wang, Tong-Li	10.3724/SP.J.1258.2011.01091	2011	Chinese Journal of Plant Ecology	Comparative evaluation of multiple models of the effects of climate change on the potential distribution of <I>Pinus massoniana</I>: Comparative evaluation of multiple models of the effects of climate change on the potential distribution of <I>Pinus massoniana</I>	seeds_not_relevant
Singh, Prabhakar; Flury, Markus; Schillinger, William F.	10.1016/j.still.2011.07.005	2011	Soil and Tillage Research	Predicting seed-zone water content for summer fallow in the Inland Pacific Northwest, USA	seeds_not_relevant
Ukrainetz, Nicholas K., Gregory A. O’Neill, and Barry Jaquish	10.1139/x11-060	2011	Canadian Journal of Forest Research	Comparison of fixed and focal point seed transfer systems for reforestation and assisted migration: a case study for interior spruce in British Columbia	seeds_not_relevant
Williams, J. D.; Wuest, S. B.	10.2489/jswc.66.4.242	2011	Journal of Soil and Water Conservation	Tillage and no-tillage conservation effectiveness in the intermediate precipitation zone of the inland Pacific Northwest, United States	seeds_not_relevant
Wuest, Stewart B.; Schillinger, William F.	10.2136/sssaj2010.0368	2011	Soil Science Society of America Journal	Evaporation from High Residue No-Till versus Tilled Fallow in a Dry Summer Climate	seeds_not_relevant
Tepe, Therese L.; Meretsky, Vicky J.	10.1111/j.1526-100X.2010.00748.x	2011	Restoration Ecology	Forward-Looking Forest Restoration Under Climate Change-Are U.S. Nurseries Ready?	seeds_not_relevant
Gunaga, R.P.; Kanfade, A.H.; Vasudeva, R.	10.17221/119/2010-JFS	2011	Journal of Forest Science	Soil fertility status of 20 seed production areas of Tectona grandis Linn. f. in Karnataka, India	seeds_not_relevant
Riar, Dilpreet S.; Ball, Daniel A.; Yenish, Joseph P.; Wuest, Stewart B.; Corp, Mary K.	10.2134/agronj2010.0054	2010	Agronomy Journal	Comparison of Fallow Tillage Methods in the Intermediate Rainfall Inland Pacific Northwest	seeds_not_relevant
Wuest, Stewart B.	10.2136/sssaj2010.0046	2010	Soil Science Society of America Journal	Tillage Depth and Timing Effects on Soil Water Profiles in Two Semiarid Soils	seeds_not_relevant
Dooley, Sandra R.; Beckstead, Julie	10.1016/j.biocontrol.2009.12.007	2010	Biological Control	Characterizing the interaction between a fungal seed pathogen and a deleterious rhizobacterium for biological control of cheatgrass	seeds_not_relevant
Rehfeldt, Gerald E.; Jaquish, Barry C.	10.1007/s11027-010-9217-2	2010	Mitigation and Adaptation Strategies for Global Change	Ecological impacts and management strategies for western larch in the face of climate-change	seeds_not_relevant
Beckstead, Julie; Meyer, Susan E.; Connolly, Brian M.; Huck, Michael B.; Street, Laura E.	10.1111/j.1365-2745.2009.01599.x	2010	Journal of Ecology	Cheatgrass facilitates spillover of a seed bank pathogen onto native grass species: Indirect influence of seed bank pathogen loads	seeds_not_relevant
Nagase, T.; Kiyozumi, Y.; Nemoto, Y.; Hirano, N.; Hasegawa, Y.; Ikeda, T.; Inoue, T.; Nishide, T.; Mizukami, F.	10.1016/j.micromeso.2009.05.026	2009	Microporous and Mesoporous Materials	An effect of the seed species on the PV performance of the secondary synthesized MER zeolite membranes	seeds_not_relevant
Yao, Zonglu; Li, Hongwen; Gao, Huanwen; Wang, Xiaoyan; He, Jin	10.1071/SR08052	2009	Soil Research	Crop performance as affected by three opening configurations for no-till seeder in annual double cropping regions of northern China	seeds_not_relevant
Poling, Kyle W.; Renner, Karen A.; Penner, Donald	10.1614/WT-07-092.1	2009	Weed Technology	Dry Edible Bean Class and Cultivar Response to Dimethenamid and Metolachlor	seeds_not_relevant
Taylor, Jeffrey R.; Roundy, Bruce A.; Allen, Phil S.; Meyer, Susan E.; Eggett, Dennis L.	10.1080/15324980701465106	2007	Arid Land Research and Management	Soil Water Sensor Accuracy for Predicting Seedling Emergence Using a Hydrothermal Time Model	seeds_not_relevant
Lipow, Sara R.; Vance-Borland, Kenneth; St. Clair, J. Bradley; Henderson, Jan A.; McCain, Cindy	10.1093/wjaf/22.3.176	2007	Western Journal of Applied Forestry	In Situ Gene Conservation of Six Conifers in Western Washington and Oregon	seeds_not_relevant
Vamerali, T.; Bertocco, M.; Sartori, L.	10.1016/j.still.2005.07.011	2006	Soil and Tillage Research	Effects of a new wide-sweep opener for no-till planter on seed zone properties and root establishment in maize (Zea mays, L.): A comparison with double-disk opener	seeds_not_relevant
Schillinger, William F.	10.2135/cropsci2005.04-0016	2005	Crop Science	Tillage Method and Sowing Rate Relations for Dryland Spring Wheat, Barley, and Oat	seeds_not_relevant
Baumhardt, R.L.; Unger, P.W.; Dao, T.H.	10.2134/agronj2004.1112	2004	Agronomy Journal	Seedbed Surface Geometry Effects on Soil Crusting and Seedling Emergence	seeds_not_relevant
Schillinger, William F.; Young, Douglas L.	10.2134/agronj2004.1182	2004	Agronomy Journal	Cropping Systems Research in the World's Driest Rainfed Wheat Region	seeds_not_relevant
Giri, Ghana S.; Schillinger, William F.	10.2135/cropsci2003.2135	2003	Crop Science	Seed Priming Winter Wheat for Germination, Emergence, and Yield	seeds_not_relevant
Arshad, M. (Charlie) A.; Azooz, Rahman H.	10.1079/AJAA200343	2003	American Journal of Alternative Agriculture	In-row residue management effects on seed-zone temperature, moisture and early growth of barley and canola in a cold semi-arid region in northwestern Canada	seeds_not_relevant
Schlarbaum, S.E.; Post, Lisa S.; van Manen, Frank; Cecich, R.A.; Saxton, A.M.; Schneider, J.F.	10.1093/sjaf/27.3.172	2003	Southern Journal of Applied Forestry	Development of Hardwood Seed Zones for Tennessee Using a Geographic Information System	seeds_not_relevant
Beyaert, Ronald P.; Schott, Jacqueline W.; White, Peter H.	10.2134/agronj2002.7670	2002	Agronomy Journal	Tillage Effects on Corn Production in a Coarse‚ÄêTextured Soil in Southern Ontario	seeds_not_relevant
McMaster, Gregory S.; Palic, Daniel B.; Dunn, Gale H.	10.1016/S0167-1987(01)00287-2	2002	Soil and Tillage Research	Soil management alters seedling emergence and subsequent autumn growth and yield in dryland winter wheat‚Äìfallow systems in the Central Great Plains on a clay loam soil	seeds_not_relevant
Mrabet, R.; Ibno-Namr, K.; Bessam, F.; Saber, N.	10.1002/ldr.464	2001	Land Degradation & Development	Soil chemical quality changes and implications for fertilizer management after 11 years of no-tillage wheat production systems in semiarid Morocco	seeds_not_relevant
Schillinger, William F.	10.2136/sssaj2001.6541203x	2001	Soil Science Society of America Journal	Minimum and Delayed Conservation Tillage for Wheat-Fallow Farming	seeds_not_relevant
Sharma, Pradeep K; Acharya, C.L	10.1016/S0167-1987(00)00141-0	2000	Soil and Tillage Research	Carry-over of residual soil moisture with mulching and conservation tillage practices for sowing of rainfed wheat (Triticum aestivum L.) in north-west India	seeds_not_relevant
Wang, D; Shannon, M.C; Grieve, C.M; Yates, S.R	10.1016/S0378-3774(99)00057-8	2000	Agricultural Water Management	Soil water and temperature regimes in drip and sprinkler irrigation, and implications to soybean emergence	seeds_not_relevant
Kaliniewicz, Zdzisław & Markowski, Piotr & Anders, Andrzej & Jadwisieńczak, Beata & Poznański, Artur.	NA	2018	Baltic Forestry	Correlations between Germination Capacity and Selected Properties of Black Alder (Alnus glutinosa Gaertn.) Achenes	seeds_not_relevant
Pike, Carrie C; Hernandez, George; Crane, Barbara; Berrang, Paul	NA	2017	Gen. Tec: Rep	Development of Seed Zones for the Eastern United States: Request for Input and Collaboration!	seeds_not_relevant
Dudley, Nick; Jones, Tyler; James, Robert; Sniezko, Richard; Wright, Jessica; Liang, Christina; Gugger, Paul F; Cannon, Phil	NA	2017	Gen. Tec: Rep	Applied Genetic Conservation of Hawaiian Acacia koa: an Eco-Regional Approach	seeds_not_relevant
Kaliniewicz, Z. ; Markowski, P. ; Anders, A. ; Tylek, P. ; Krzysiak, Z. ; Fura, S.	NA	2017	Sylwan	Influence of the age of parent stand on selected physical properties of Norway spruce seeds.(Wpływ wieku drzewostanu macierzystego na wybrane cechy fizyczne nasion świerka pospolitego.)	seeds_not_relevant
Y. A. Al-Mulla; J. Q. Wu; P. Singh; M. Flury; W. F. Schillinger; D. R. Huggins; C. O. St√∂ckle	10.13031/2013.25432	2009	Applied Engineering in Agriculture	Soil Water and Temperature in Chemical Versus Reduced-Tillage Fallow in a Mediterranean Climate	seeds_not_relevant
Dhaliwal, S S; Singh, Bijay; Sharma, B D; Khera, K'L'	NA	2009	Indian Journal of Dryland Agricultural Research and Development	Soil qualitY and Yield trends of different Crops in low Productive Submontaneous tract and Highly productive area in Punjabr lndia	seeds_not_relevant
Hernández Martínez, Joel, López Upton, Javier, Vargas Hernández, J. Jesús, Jasso Mata, Jesús	NA	2007	Revista Fitotecnia Mexicana	ZONAS SEMILLERAS DE PINUS GREGGII VAR. AUSTRALIS EN HIDALGO, M√âXICO	seeds_not_relevant
Kilkenny, Francis; Halford, Anne; Malcomb, Alexis	NA	2014	Progress Report	Great Basin Native Plant Project: 2014 Progress Report	seeds_not_relevant
Diehl, K. A.; Foley, J. D.; Nealey, P. F.; Murphy, C. J.	10.1002/jbm.a.30467	2005	Journal of Biomedical Materials Research Part A	Nanoscale topography modulates corneal epithelial cell migration	seeds_not_relevant
Schmidtling, Ron C	NA	2002	National Nursery Proceedings	Determining Seed Transfer Guidelines for Southern Pines	seeds_not_relevant
Hunt, R.S.; Jensen, G.D.	10.1093/wjaf/16.4.149	2001	Western Journal of Applied Forestry	Frequency of Resistant Western White Pine Seedlings from Parents of Different Phenotypes	seeds_not_relevant
Tyndall, R Wayne	NA	2001	Castanea	Vegetation Change during a Thirteen-Year Period (1987-1999) in a Carolina Bay on the Delmarva Peninsula of Maryland	seeds_not_relevant
Bruce, C.L.; Johnson, P.C.	10.2495/EHR010171	2001	Environmental Health Risk	Application of a BioBarrier to a mixed MTBE/BTEX dissolved plume	seeds_not_relevant
Shabala, Sergey; Newman, Ian; Wilson, Stephen; Clark, Robert	10.1071/PP99125	2000	Functional Plant Biology	Nutrient uptake patterns over the surface of germinating wheat seeds	seeds_not_relevant
Shutyaev, A M; Giertych, M	NA	2000	Silvae Genetica	Genetic Subdivisions of the Range of Scots Pine (Pinus sylvestris L.) Based on a Transcontinental Provenance Experiment	seeds_not_relevant
